# Supplementary material for: Non-controlling large shareholders and dynamic capital structure adjustment in China
Source: PLoS One. 2024 Jul 31;19(7):e0307066. doi: 10.1371/journal.pone.0307066 (PMC11290624; doi:10.1371/journal.pone.0307066)
Supplement: S1 Data — (ZIP) [file pone.0307066.s001.zip]

Archive with 24 entries (22 files):
- Data/
- Data/Data.dta
- Data/Dofile.do
- Data/result/
- Data/result/BL.rtf
- Data/result/Dum.rtf
- Data/result/Num.rtf
- Data/result/PSM_match_post.wmf
- Data/result/PSM_match_pre.wmf
- Data/result/Table10.csv
- Data/result/Table11.csv
- Data/result/Table12.csv
- Data/result/Table13.csv
- Data/result/Table14.csv
- Data/result/Table15.csv
- Data/result/Table16-Cost.csv
- Data/result/Table16-KZ.csv
- Data/result/Table2.rtf
- Data/result/Table3.docx
- Data/result/Table4.csv
- Data/result/Table5.csv
- Data/result/Table6.csv
- Data/result/Table7.csv
- Data/result/Table9.csv
