# Supplementary material for: Non-controlling large shareholders and dynamic capital structure adjustment in China
Source: PLoS One. 2024 Jul 31;19(7):e0307066. doi: 10.1371/journal.pone.0307066 (PMC11290624; doi:10.1371/journal.pone.0307066)
Supplement: S1 Data — (ZIP) [file pone.0307066.s001.zip › Data/Dofile.do]

***********************************
cd C:\Users\liaoj\Desktop\Data\result
use "C:\Users\liaoj\Desktop\Data\Data.dta", clear
global var4z "Size_1_w RoA_1_w Growth_1_w Pota_1_w Ndts1_1_w lev_1ind_w"
****2010-2020, 26001

*Descriptive statistics
logout, save(Table2) word replace: tabstat lev_w Ydlev Xdlev4z WBDum5 WBNum5 WBBL5 $var4z, stats(count me med sd min max) c(s) f(%6.3f)

*Correlation matrix
putdocx clear
corr2docx lev_w Ydlev Xdlev4z WBDum5 WBNum5 WBBL5 $var4z using Table3.docx, title(Table 3) replace star fmt(%9.3f)


****The effect of NCLSs on dynamic capital structure adjustment speed
xtreg Ydlev Xdlev4z i.year i.ind,fe
est store H0
xtreg Ydlev Xdlev4z Xdlev4zWBDum5 i.year i.ind,fe
est store H11
xtreg Ydlev Xdlev4z Xdlev4zWBNum5 i.year i.ind,fe
est store H12
xtreg Ydlev Xdlev4z Xdlev4zWBBL5 i.year i.ind,fe
est store H13
local csv "using Table4.csv"  
local m "H0 H11 H12 H13"  
esttab H0 H11 H12 H13 `csv', scalar(r2 r2_a N F) compress nogap star(* 0.1 ** 0.05 *** 0.01) b(%6.3f) t(%6.3f)  


****The effect of NCLSs on capital structure deviation
xtreg abs4z WBDum5 $var4z i.year i.ind,fe
est store H21
xtreg abs4z WBNum5 $var4z i.year i.ind,fe
est store H22
xtreg abs4z WBBL5_w $var4z i.year i.ind,fe
est store H23
local csv "using Table5.csv"  
local m "H21 H22 H23"  
esttab H21 H22 H23 `csv', scalar(r2 r2_a N F) compress nogap star(* 0.1 ** 0.05 *** 0.01) b(%6.3f) t(%6.3f)  


****The effect of NCLSs on asymmetric capital structure adjustment speed
xtreg Ydlev Xdlev4z Xdlev4zWBDum5 i.year i.ind if above4z==1,fe
est store V11
xtreg Ydlev Xdlev4z Xdlev4zWBNum5 i.year i.ind if above4z==1,fe
est store V21
xtreg Ydlev Xdlev4z Xdlev4zWBBL5 i.year i.ind if above4z==1,fe
est store V31
xtreg Ydlev Xdlev4z Xdlev4zWBDum5 i.year i.ind if above4z==0,fe
est store V10
xtreg Ydlev Xdlev4z Xdlev4zWBNum5 i.year i.ind if above4z==0,fe
est store V20
xtreg Ydlev Xdlev4z Xdlev4zWBBL5 i.year i.ind if above4z==0,fe
est store V30
****
gen Xdlev4zabove4z=Xdlev4z*above4z
gen Xdlev4zWBDum5above4z=Xdlev4z*WBDum5*above4z
gen Xdlev4zWBNum5above4z=Xdlev4z*WBNum5*above4z
gen Xdlev4zWBBL5above4z=Xdlev4z*WBBL5*above4z
gen WBDum5above4z=WBDum5*above4z
gen WBNum5above4z=WBNum5*above4z
gen WBBL5above4z=WBBL5*above4z
xtreg Ydlev Xdlev4zWBDum5above4z Xdlev4zabove4z WBDum5above4z above4z i.year i.ind,fe
est store FXZ1
xtreg Ydlev Xdlev4zWBNum5above4z  Xdlev4zabove4z WBNum5above4z  above4z i.year i.ind,fe
est store FXZ2
xtreg Ydlev Xdlev4zWBBL5above4z  Xdlev4zabove4z  WBBL5above4z  above4z i.year i.ind,fe
est store FXZ3
local csv "using Table6.csv"  
local m "V11 V21 V31 V10 V20 V30 FXZ1 FXZ2 FXZ3"  
esttab V11 V21 V31 V10 V20 V30 FXZ1 FXZ2 FXZ3 `csv', scalar(r2 r2_a N F) compress nogap star(* 0.1 ** 0.05 *** 0.01) b(%6.3f) t(%6.3f)  


***The effect of ownership structure on the relationship between NCLSs and dynamic capital structure adjustment
gen FSTATE=1 if STATE==0
replace FSTATE=0 if STATE==1
gen Xdlev4zWBDum5FSTATE=Xdlev4z*WBDum5*FSTATE
gen Xdlev4zWBNum5FSTATE=Xdlev4z*WBNum5*FSTATE
gen Xdlev4zWBBL5FSTATE=Xdlev4z*WBBL5*FSTATE
***
xtreg Ydlev Xdlev4z Xdlev4zWBDum5 i.year i.ind if STATE==1,fe
est store STATE11
xtreg Ydlev Xdlev4z Xdlev4zWBNum5 i.year i.ind if STATE==1,fe
est store STATE21
xtreg Ydlev Xdlev4z Xdlev4zWBBL5 i.year i.ind if STATE==1,fe
est store STATE31
xtreg Ydlev Xdlev4z Xdlev4zWBDum5 i.year i.ind if STATE==0,fe
est store STATE10
xtreg Ydlev Xdlev4z Xdlev4zWBNum5 i.year i.ind if STATE==0,fe
est store STATE20
xtreg Ydlev Xdlev4z Xdlev4zWBBL5 i.year i.ind if STATE==0,fe
est store STATE30
***交互项
xtreg Ydlev Xdlev4z Xdlev4zWBDum5 Xdlev4zWBDum5FSTATE i.year i.ind,fe
est store FSTATE1
xtreg Ydlev Xdlev4z Xdlev4zWBNum5 Xdlev4zWBNum5FSTATE i.year i.ind,fe
est store FSTATE2
xtreg Ydlev Xdlev4z Xdlev4zWBBL5 Xdlev4zWBBL5FSTATE i.year i.ind,fe
est store FSTATE3
local csv "using Table7.csv"  
local m "STATE11 STATE21 STATE31 STATE10 STATE20 STATE30 FSTATE1 FSTATE2 FSTATE3"
esttab STATE11 STATE21 STATE31 STATE10 STATE20 STATE30 FSTATE1 FSTATE2 FSTATE3 `csv', scalar(r2 r2_a N F) compress nogap star(* 0.1 ** 0.05 *** 0.01) b(%6.3f) t(%6.3f)  


/*PSM*/
***Propensity score matching (PSM) approach
psmatch2 WBDum5 $var4z i.ind i.year,logit neighbor(1) common ties
pstest $var4z, both graph
***Table 8
----------------------------------------------------------------------------------------
                Unmatched |       Mean               %reduct |     t-test    |  V(T)/
Variable          Matched | Treated Control    %bias  |bias| |    t    p>|t| |  V(C)
--------------------------+----------------------------------+---------------+----------
Size_1_w               U  | 22.185   22.085      7.8         |   6.31  0.000 |  1.31*
                       M  | 22.185   22.163      1.7    78.6 |   1.36  0.175 |  1.31*
                          |                                  |               |
RoA_1_w                U  | .04033   .03987      0.9         |   0.73  0.465 |  1.10*
                       M  | .04033   .03959      1.4   -60.1 |   1.18  0.239 |  1.12*
                          |                                  |               |
Growth_1_w             U  | .20541   .17504      6.8         |   5.49  0.000 |  1.29*
                       M  | .20464   .21488     -2.3    66.3 |  -1.74  0.082 |  0.95*
                          |                                  |               |
Pota_1_w               U  | .36201   .37934     -9.6         |  -7.73  0.000 |  0.98
                       M  | .36206   .36317     -0.6    93.6 |  -0.50  0.617 |  0.99
                          |                                  |               |
Ndts1_1_w              U  | .01965   .01977     -0.9         |  -0.69  0.492 |  0.91*
                       M  | .01965   .01969     -0.3    67.8 |  -0.22  0.824 |  0.91*
                          |                                  |               |
lev_1ind_w             U  | .41479   .41986     -4.9         |  -3.93  0.000 |  0.92*
                       M  | .41478   .41606     -1.2    74.6 |  -1.02  0.307 |  1.00
                          |                                  |               |
----------------------------------------------------------------------------------------
**************************
 twoway                                                 ///
		  (kdensity _ps if _treat==1, lp(solid) lw(*1.5))      ///
          (kdensity _ps if _treat==0, lp(dash) lw(*1.5)),      ///
		  title("Before Matching")                             ///
          ytitle("Density") ylabel(,angle(0))                  ///
          xtitle("Propensity Score") xscale(titlegap(2))       ///
          xlabel(0(0.2)1, format(%2.1f))                       ///
          legend(label(1 "Treat") label(2 "Control") row(2)    ///
                 position(3) ring(0))                          ///
          scheme(s1mono)   // scheme(s2color)  		  
        graph export "C:\Users\liaoj\Desktop\Data\result\PSM_match_pre.wmf", /// 
		    replace fontface("Times New Roman")	
		 
	  *post		 
	    twoway                                                 ///
		  (kdensity _ps if _treat==1,lp(solid) lw(*1.5))       ///
          (kdensity _ps if _wei!=1&_wei!=.,lp(dash) lw(*1.5)), ///
	      title("After Matching")                              ///
          ytitle("Density") ylabel(,angle(0))                  ///
          xtitle("Propensity Score") xscale(titlegap(2))       ///
          xlabel(0(0.2)1, format(%2.1f))                       ///
          legend(label(1 "Treat") label(2 "Control") row(2)    ///
                 position(3) ring(0))                          ///
          scheme(s1mono)   // scheme(s2color)  
		        graph export "C:\Users\liaoj\Desktop\Data\result\PSM_match_post.wmf", /// 
		    replace fontface("Times New Roman")	
********************************************************************************
xtreg Ydlev Xdlev4z Xdlev4zWBDum5 i.year i.ind if _weight!=.,fe
est store PSM1
xtreg Ydlev Xdlev4z Xdlev4zWBNum5 i.year i.ind if _weight!=.,fe
est store PSM2
xtreg Ydlev Xdlev4z Xdlev4zWBBL5 i.year i.ind if _weight!=.,fe
est store PSM3
**导出
local csv "using Table9.csv"  	
local m "PSM1 PSM2 PSM3" 	
esttab PSM1 PSM2 PSM3 `csv', scalar(r2 r2_a N F) compress nogap star(* 0.1 ** 0.05 *** 0.01) b(%6.3f) t(%6.3f)    


**Two-stage least squares (2SLS) regression
gen Xdlev4zIV1=Xdlev4z*IV1
gen Xdlev4zIV2=Xdlev4z*IV2
*first
xtivreg2 Ydlev Xdlev4z YEAR* INDS* (Xdlev4zWBDum5=Xdlev4zIV1 Xdlev4zIV2),fe savefirst
esttab _xtivreg2_Xdlev4zWBDum5 using Dum.rtf, star(* 0.1 ** 0.05 *** 0.01) replace b(3) t(3)  scalar(r2 r2_a N F)
xtivreg2 Ydlev Xdlev4z YEAR* INDS* (Xdlev4zWBNum5=Xdlev4zIV1 Xdlev4zIV2),fe savefirst
esttab _xtivreg2_Xdlev4zWBNum5 using Num.rtf, star(* 0.1 ** 0.05 *** 0.01) replace b(3) t(3)  scalar(r2 r2_a N F)
xtivreg2 Ydlev Xdlev4z YEAR* INDS* (Xdlev4zWBBL5=Xdlev4zIV1 Xdlev4zIV2),fe savefirst
esttab _xtivreg2_Xdlev4zWBBL5 using BL.rtf, star(* 0.1 ** 0.05 *** 0.01) replace b(3) t(3)  scalar(r2 r2_a N F)
*first
xtivreg2 Ydlev Xdlev4z YEAR* INDS* (Xdlev4zWBDum5=Xdlev4zIV1 Xdlev4zIV2),fe first
*Underidentification test (Anderson canon. corr. LM statistic):         483.358
*Weak identification test (Cragg-Donald Wald F statistic):              246.631
*Sargan statistic (overidentification test of all instruments):           2.090
                                                   *Chi-sq(1) P-val =    0.1482
est store IV1
xtivreg2 Ydlev Xdlev4z YEAR* INDS* (Xdlev4zWBNum5=Xdlev4zIV1 Xdlev4zIV2),fe first
*Underidentification test (Anderson canon. corr. LM statistic):         397.554
*Weak identification test (Cragg-Donald Wald F statistic):              202.061
*Sargan statistic (overidentification test of all instruments):           0.024
                                                   *Chi-sq(1) P-val =    0.8759
est store IV2
xtivreg2 Ydlev Xdlev4z YEAR* INDS* (Xdlev4zWBBL5=Xdlev4zIV1 Xdlev4zIV2),fe first
*Underidentification test (Anderson canon. corr. LM statistic):         420.666
*Weak identification test (Cragg-Donald Wald F statistic):              214.032
*Sargan statistic (overidentification test of all instruments):           1.707
                                                   *Chi-sq(1) P-val =    0.1914
est store IV3
local csv "using Table10.csv"  
local m "IV1  IV2  IV3"  
esttab IV1  IV2  IV3  `csv', scalar(r2 r2_a N F) compress nogap star(* 0.1 ** 0.05 *** 0.01) b(%6.3f) t(%6.3f)  

*xtivreg Ydlev Xdlev4z YEAR* INDS* (Xdlev4zWBDum5=Xdlev4zIV1 Xdlev4zIV2), fe first
*xtivreg Ydlev Xdlev4z YEAR* INDS* (Xdlev4zWBNum5=Xdlev4zIV1 Xdlev4zIV2), fe first
*xtivreg Ydlev Xdlev4z YEAR* INDS* (Xdlev4zWBBL5=Xdlev4zIV1 Xdlev4zIV2), fe first


*Heckman
xtprobit WBDum5 $var4z IV1 IV2 i.year i.ind
est store Heckman0
predict gw,xb
gen lambda=normalden(gw,0,1)/normal(gw) if WBDum5==1 
replace lambda=-normalden(gw,0,1)/normal(-gw) if WBDum5==0
xtreg Ydlev Xdlev4z Xdlev4zWBDum5 lambda i.year i.ind,fe
est store Heckman1
xtreg Ydlev Xdlev4z Xdlev4zWBNum5 lambda i.year i.ind,fe
est store Heckman2
xtreg Ydlev Xdlev4z Xdlev4zWBBL5 lambda i.year i.ind,fe
est store Heckman3
local csv "using Table11.csv"  
local m "Heckman0 Heckman1 Heckman2 Heckman3"  
esttab Heckman0 Heckman1 Heckman2 Heckman3 `csv', scalar(r2 r2_a N F) compress nogap star(* 0.1 ** 0.05 *** 0.01) b(%6.3f) t(%6.3f)  


****Alternative measures of capital structure
***
gen Xdlevq47zWBDum5=Xdlevq47z*WBDum5
gen Xdlevq47zWBNum5=Xdlevq47z*WBNum5
gen Xdlevq47zWBBL5=Xdlevq47z*WBBL5
xtreg Ydlevq Xdlevq47z Xdlevq47zWBDum5 i.year i.ind,fe
est store W11
xtreg Ydlevq Xdlevq47z Xdlevq47zWBNum5 i.year i.ind,fe
est store W12
xtreg Ydlevq Xdlevq47z Xdlevq47zWBBL5 i.year i.ind,fe
est store W13
***
gen Xdlevy48WBDum5=Xdlevy48*WBDum5
gen Xdlevy48WBNum5=Xdlevy48*WBNum5
gen Xdlevy48WBBL5=Xdlevy48*WBBL5
xtreg Ydlevy Xdlevy48 Xdlevy48WBDum5 i.year i.ind,fe
est store W21
xtreg Ydlevy Xdlevy48 Xdlevy48WBNum5 i.year i.ind,fe
est store W22
xtreg Ydlevy Xdlevy48 Xdlevy48WBBL5 i.year i.ind,fe
est store W23
local csv "using Table12.csv"  
local m "W11 W12 W13 W21 W22 W23"  
esttab W11 W12 W13 W21 W22 W23 `csv', scalar(r2 r2_a N F) compress nogap star(* 0.1 ** 0.05 *** 0.01) b(%6.3f) t(%6.3f)  


******The effect of NCLSs on the active capital structure adjustment speed
gen Xdlevp4zWBDum5=Xdlevp4z*WBDum5
gen Xdlevp4zWBNum5=Xdlevp4z*WBNum5
gen Xdlevp4zWBBL5=Xdlevp4z*WBBL5
xtreg Ydlevp Xdlevp4z Xdlevp4zWBDum5 i.year i.ind,fe
est store levp1
xtreg Ydlevp Xdlevp4z Xdlevp4zWBNum5 i.year i.ind,fe
est store levp2
xtreg Ydlevp Xdlevp4z Xdlevp4zWBBL5 i.year i.ind,fe
est store levp3
local csv "using Table13.csv"  
local m "levp1 levp2 levp3"  
esttab levp1 levp2 levp3 `csv', scalar(r2 r2_a N F) compress nogap star(* 0.1 ** 0.05 *** 0.01) b(%6.3f) t(%6.3f)  


******The effect of NCLSs on the capital structure adjustment speed after controlling for corporate governance variables
global var4w "Size_1_w RoA_1_w Growth_1_w Pota_1_w Ndts1_1_w lev_1ind_w lnPAYgg_1_w Shrcr1_1_w ID_1_w STATE_1"
gen Xdlev4wzWBDum5=Xdlev4wz*WBDum5
gen Xdlev4wzWBNum5=Xdlev4wz*WBNum5
gen Xdlev4wzWBBL5=Xdlev4wz*WBBL5
xtreg Ydlev Xdlev4wz Xdlev4wzWBDum5 i.year i.ind,fe
est store Contorl1
xtreg Ydlev Xdlev4wz Xdlev4wzWBNum5 i.year i.ind,fe
est store Contorl2
xtreg Ydlev Xdlev4wz Xdlev4wzWBBL5 i.year i.ind,fe
est store Contorl3
local csv "using Table14.csv"  
local m "Contorl1 Contorl2 Contorl3"  
esttab Contorl1 Contorl2 Contorl3 `csv', scalar(r2 r2_a N F) compress nogap star(* 0.1 ** 0.05 *** 0.01) b(%6.3f) t(%6.3f)  


****Excluding the impact of deleveraging policy
xtreg Ydlev Xdlev4z Xdlev4zWBDum5 i.year i.ind if year<2015,fe
est store b1
xtreg Ydlev Xdlev4z Xdlev4zWBNum5 i.year i.ind if year<2015,fe
est store b2
xtreg Ydlev Xdlev4z Xdlev4zWBBL5 i.year i.ind if year<2015,fe
est store b3
xtreg Ydlev Xdlev4z Xdlev4zWBDum5 i.year i.ind if year>=2015,fe
est store b1
xtreg Ydlev Xdlev4z Xdlev4zWBNum5 i.year i.ind if year>=2015,fe
est store b2
xtreg Ydlev Xdlev4z Xdlev4zWBBL5 i.year i.ind if year>=2015,fe
est store b3
local csv "using Table15.csv"  
local m "b1 b2 b3"  
esttab b1 b2 b3 `csv', scalar(r2 r2_a N F) compress nogap star(* 0.1 ** 0.05 *** 0.01) b(%6.3f) t(%6.3f)  


**Mechanism test-Channel test for agency costs
gen Xdlev4zCost5=Xdlev4z*Cost5
xtlogit Cost5 WBDum5 $var4z i.ind i.year,fe
est store CostZJ11
xtlogit Cost5 WBNum5 $var4z i.ind i.year,fe
est store CostZJ21
xtlogit Cost5 WBBL5 $var4z i.ind i.year,fe
est store CostZJ31
xtreg Ydlev Xdlev4z Xdlev4zWBDum5 Xdlev4zCost5 i.year i.ind,fe
est store CostZJ12
xtreg Ydlev Xdlev4z Xdlev4zWBNum5 Xdlev4zCost5 i.year i.ind,fe
est store CostZJ22
xtreg Ydlev Xdlev4z Xdlev4zWBBL5 Xdlev4zCost5 i.year i.ind,fe
est store CostZJ32
local csv "using Table16-Cost.csv"  
local m "CostZJ11 CostZJ21 CostZJ31 CostZJ12 CostZJ22 CostZJ32"  
esttab CostZJ11 CostZJ21 CostZJ31 CostZJ12 CostZJ22 CostZJ32 `csv', scalar(r2 r2_a N F) compress nogap star(* 0.1 ** 0.05 *** 0.01) b(%6.3f) t(%6.3f)  


**Mechanism test-Channel test for financing constraints
gen Xdlev4zKZ=Xdlev4z*KZ1_w
xtreg KZ1_w WBDum5 $var4z i.ind i.year,fe
est store KZZJ11
xtreg KZ1_w WBNum5 $var4z i.ind i.year,fe
est store KZZJ21
xtreg KZ1_w WBBL5 $var4z i.ind i.year,fe
est store KZZJ31
xtreg Ydlev Xdlev4z Xdlev4zWBDum5 Xdlev4zKZ i.year i.ind,fe
est store KZZJ12
xtreg Ydlev Xdlev4z Xdlev4zWBNum5 Xdlev4zKZ i.year i.ind,fe
est store KZZJ22
xtreg Ydlev Xdlev4z Xdlev4zWBBL5 Xdlev4zKZ i.year i.ind,fe
est store KZZJ32
local csv "using Table16-KZ.csv"  
local m "KZZJ11 KZZJ21 KZZJ31 KZZJ12 KZZJ22 KZZJ32"  
esttab KZZJ11 KZZJ21 KZZJ31 KZZJ12 KZZJ22 KZZJ32 `csv', scalar(r2 r2_a N F) compress nogap star(* 0.1 ** 0.05 *** 0.01) b(%6.3f) t(%6.3f)  
