# Supplementary material for: Non-controlling large shareholders and dynamic capital structure adjustment in China
Source: PLoS One. 2024 Jul 31;19(7):e0307066. doi: 10.1371/journal.pone.0307066 (PMC11290624; doi:10.1371/journal.pone.0307066)
Supplement: S1 Data — (ZIP) [file pone.0307066.s001.zip › Data/result/Table10.csv]

=""	="(1)"	="(2)"	="(3)"
=""	="Ydlev"	="Ydlev"	="Ydlev"
="Xdlev4zWBDum5"	="0.387***"	=""	=""
=""	="(6.532)"	=""	=""
="Xdlev4z"	="0.193***"	="0.208***"	="0.214***"
=""	="(5.942)"	="(6.978)"	="(7.253)"
="YEAR1"	="0.005*"	="0.006**"	="0.005*"
=""	="(1.787)"	="(2.349)"	="(1.858)"
="YEAR2"	="0.002"	="0.003"	="0.002"
=""	="(0.859)"	="(1.211)"	="(0.859)"
="YEAR3"	="0.004"	="0.005*"	="0.004*"
=""	="(1.639)"	="(1.952)"	="(1.714)"
="YEAR4"	="0.002"	="0.003"	="0.002"
=""	="(0.890)"	="(1.331)"	="(0.909)"
="YEAR5"	="0.000"	="0.001"	="-0.000"
=""	="(0.072)"	="(0.334)"	="(-0.177)"
="YEAR6"	="-0.003"	="-0.003"	="-0.003"
=""	="(-1.561)"	="(-1.566)"	="(-1.534)"
="YEAR7"	="-0.006***"	="-0.006***"	="-0.006***"
=""	="(-2.793)"	="(-2.592)"	="(-2.654)"
="YEAR8"	="0.002"	="0.002"	="0.002"
=""	="(0.923)"	="(0.985)"	="(0.966)"
="YEAR9"	="0.005**"	="0.005**"	="0.005**"
=""	="(2.352)"	="(2.364)"	="(2.398)"
="YEAR10"	="-0.002"	="-0.002"	="-0.001"
=""	="(-0.880)"	="(-0.852)"	="(-0.737)"
="YEAR11"	="0.000"	="0.000"	="0.000"
=""	="(.)"	="(.)"	="(.)"
="INDS1"	="0.024"	="0.025"	="0.019"
=""	="(1.159)"	="(1.198)"	="(0.951)"
="INDS2"	="0.006"	="0.007"	="0.008"
=""	="(0.459)"	="(0.583)"	="(0.637)"
="INDS3"	="0.006"	="0.007"	="0.004"
=""	="(0.518)"	="(0.663)"	="(0.342)"
="INDS4"	="-0.001"	="0.003"	="-0.001"
=""	="(-0.083)"	="(0.288)"	="(-0.059)"
="INDS5"	="-0.002"	="0.000"	="-0.001"
=""	="(-0.244)"	="(0.004)"	="(-0.142)"
="INDS6"	="0.003"	="0.007"	="0.006"
=""	="(0.195)"	="(0.538)"	="(0.423)"
="INDS7"	="0.005"	="0.009"	="0.007"
=""	="(0.375)"	="(0.780)"	="(0.545)"
="INDS8"	="0.010"	="0.009"	="0.011"
=""	="(0.824)"	="(0.768)"	="(0.907)"
="INDS9"	="0.003"	="0.003"	="0.003"
=""	="(0.327)"	="(0.303)"	="(0.346)"
="INDS10"	="-0.019"	="-0.022"	="-0.024*"
=""	="(-1.335)"	="(-1.560)"	="(-1.702)"
="INDS11"	="-0.069**"	="-0.058**"	="-0.068**"
=""	="(-2.338)"	="(-1.967)"	="(-2.288)"
="INDS12"	="0.025**"	="0.023**"	="0.025**"
=""	="(2.426)"	="(2.225)"	="(2.408)"
="INDS13"	="-0.003"	="-0.002"	="-0.003"
=""	="(-0.331)"	="(-0.198)"	="(-0.274)"
="INDS14"	="-0.008"	="-0.004"	="-0.003"
=""	="(-0.677)"	="(-0.348)"	="(-0.290)"
="INDS15"	="0.056***"	="0.048***"	="0.051***"
=""	="(3.096)"	="(2.639)"	="(2.804)"
="INDS16"	="0.015"	="0.026**"	="0.024**"
=""	="(1.217)"	="(2.098)"	="(1.968)"
="INDS17"	="0.006"	="0.014"	="0.007"
=""	="(0.240)"	="(0.558)"	="(0.269)"
="INDS18"	="0.026"	="0.026"	="0.042*"
=""	="(1.066)"	="(1.084)"	="(1.691)"
="INDS19"	="0.017"	="0.014"	="0.014"
=""	="(0.794)"	="(0.627)"	="(0.610)"
="INDS20"	="0.025*"	="0.020"	="0.025*"
=""	="(1.772)"	="(1.426)"	="(1.728)"
="INDS21"	="0.000"	="0.000"	="0.000"
=""	="(.)"	="(.)"	="(.)"
="Xdlev4zWBNum5"	=""	="0.232***"	=""
=""	=""	="(6.640)"	=""
="Xdlev4zWBBL5"	=""	=""	="2.068***"
=""	=""	=""	="(6.508)"
="N"	="25895"	="25895"	="25895"
="r2"	="0.142"	="0.130"	="0.129"
="r2_a"	="0.010"	="-0.005"	="-0.006"
="F"	="155.037"	="152.879"	="152.635"
="t statistics in parentheses"
="* p<0.1	** p<0.05	*** p<0.01"
