# Supplementary material for: Non-controlling large shareholders and dynamic capital structure adjustment in China
Source: PLoS One. 2024 Jul 31;19(7):e0307066. doi: 10.1371/journal.pone.0307066 (PMC11290624; doi:10.1371/journal.pone.0307066)
Supplement: S1 Data — (ZIP) [file pone.0307066.s001.zip › Data/result/Table11.csv]

=""	="(1)"	="(2)"	="(3)"	="(4)"
=""	="WBDum5"	="Ydlev"	="Ydlev"	="Ydlev"
="main"	=""	=""	=""	=""
="Size_1_w"	="0.034"	=""	=""	=""
=""	="(1.578)"	=""	=""	=""
="RoA_1_w"	="0.196"	=""	=""	=""
=""	="(0.681)"	=""	=""	=""
="Growth_1_w"	="0.069***"	=""	=""	=""
=""	="(2.645)"	=""	=""	=""
="Pota_1_w"	="-0.431***"	=""	=""	=""
=""	="(-3.290)"	=""	=""	=""
="Ndts1_1_w"	="-0.484"	=""	=""	=""
=""	="(-0.276)"	=""	=""	=""
="lev_1ind_w"	="-0.593"	=""	=""	=""
=""	="(-1.230)"	=""	=""	=""
="IV1"	="12.494***"	=""	=""	=""
=""	="(6.561)"	=""	=""	=""
="IV2"	="4.821***"	=""	=""	=""
=""	="(16.362)"	=""	=""	=""
="2010.year"	="0.000"	="0.000"	="0.000"	="0.000"
=""	="(.)"	="(.)"	="(.)"	="(.)"
="2011.year"	="-0.065"	="-0.002"	="-0.002"	="-0.002"
=""	="(-0.960)"	="(-0.819)"	="(-0.864)"	="(-0.828)"
="2012.year"	="0.058"	="-0.000"	="-0.001"	="-0.000"
=""	="(0.824)"	="(-0.134)"	="(-0.194)"	="(-0.120)"
="2013.year"	="0.201***"	="-0.004"	="-0.004"	="-0.004"
=""	="(2.881)"	="(-1.357)"	="(-1.398)"	="(-1.374)"
="2014.year"	="0.173**"	="-0.005**"	="-0.006**"	="-0.006**"
=""	="(2.563)"	="(-2.067)"	="(-2.142)"	="(-2.129)"
="2015.year"	="0.085"	="-0.010***"	="-0.010***"	="-0.010***"
=""	="(1.281)"	="(-3.747)"	="(-3.873)"	="(-3.773)"
="2016.year"	="-0.018"	="-0.013***"	="-0.013***"	="-0.013***"
=""	="(-0.252)"	="(-4.834)"	="(-4.929)"	="(-4.847)"
="2017.year"	="-0.145*"	="-0.004"	="-0.004*"	="-0.004*"
=""	="(-1.868)"	="(-1.633)"	="(-1.746)"	="(-1.646)"
="2018.year"	="-0.098"	="-0.002"	="-0.002"	="-0.002"
=""	="(-1.248)"	="(-0.594)"	="(-0.716)"	="(-0.601)"
="2019.year"	="-0.128*"	="-0.008***"	="-0.008***"	="-0.008***"
=""	="(-1.656)"	="(-3.182)"	="(-3.307)"	="(-3.177)"
="2020.year"	="-0.283***"	="-0.007***"	="-0.007***"	="-0.007***"
=""	="(-3.513)"	="(-2.615)"	="(-2.742)"	="(-2.637)"
="1.ind"	="0.000"	="0.000"	="0.000"	="0.000"
=""	="(.)"	="(.)"	="(.)"	="(.)"
="2.ind"	="-0.070"	="-0.007"	="-0.007"	="-0.005"
=""	="(-0.230)"	="(-0.323)"	="(-0.318)"	="(-0.243)"
="3.ind"	="-0.304"	="-0.004"	="-0.004"	="-0.003"
=""	="(-1.137)"	="(-0.238)"	="(-0.233)"	="(-0.180)"
="4.ind"	="-0.309"	="-0.009"	="-0.008"	="-0.007"
=""	="(-1.211)"	="(-0.488)"	="(-0.463)"	="(-0.404)"
="5.ind"	="-0.346"	="-0.011"	="-0.011"	="-0.009"
=""	="(-1.362)"	="(-0.582)"	="(-0.571)"	="(-0.493)"
="6.ind"	="-0.286"	="-0.009"	="-0.008"	="-0.007"
=""	="(-0.948)"	="(-0.445)"	="(-0.412)"	="(-0.353)"
="7.ind"	="-0.384"	="-0.004"	="-0.004"	="-0.002"
=""	="(-1.214)"	="(-0.212)"	="(-0.175)"	="(-0.117)"
="8.ind"	="-0.352"	="-0.001"	="-0.001"	="0.001"
=""	="(-1.108)"	="(-0.037)"	="(-0.055)"	="(0.042)"
="9.ind"	="-0.013"	="-0.004"	="-0.005"	="-0.003"
=""	="(-0.047)"	="(-0.242)"	="(-0.257)"	="(-0.159)"
="10.ind"	="-0.904***"	="-0.025"	="-0.026"	="-0.024"
=""	="(-2.884)"	="(-1.178)"	="(-1.222)"	="(-1.139)"
="11.ind"	="0.271"	="-0.066**"	="-0.064**"	="-0.064*"
=""	="(0.532)"	="(-2.019)"	="(-1.962)"	="(-1.948)"
="12.ind"	="-0.370"	="0.015"	="0.014"	="0.016"
=""	="(-1.366)"	="(0.785)"	="(0.752)"	="(0.861)"
="14.ind"	="-0.138"	="-0.008"	="-0.007"	="-0.006"
=""	="(-0.456)"	="(-0.395)"	="(-0.395)"	="(-0.303)"
="15.ind"	="-0.143"	="-0.009"	="-0.008"	="-0.006"
=""	="(-0.471)"	="(-0.438)"	="(-0.412)"	="(-0.306)"
="16.ind"	="-0.190"	="0.037"	="0.036"	="0.038"
=""	="(-0.548)"	="(1.579)"	="(1.500)"	="(1.583)"
="17.ind"	="-0.333"	="0.011"	="0.013"	="0.014"
=""	="(-1.068)"	="(0.540)"	="(0.641)"	="(0.703)"
="18.ind"	="2.039***"	="-0.006"	="-0.004"	="-0.004"
=""	="(3.471)"	="(-0.192)"	="(-0.147)"	="(-0.132)"
="19.ind"	="-1.389**"	="0.008"	="0.008"	="0.012"
=""	="(-2.504)"	="(0.285)"	="(0.283)"	="(0.411)"
="20.ind"	="-0.722*"	="0.007"	="0.006"	="0.008"
=""	="(-1.769)"	="(0.271)"	="(0.234)"	="(0.299)"
="21.ind"	="-0.515*"	="0.017"	="0.016"	="0.018"
=""	="(-1.647)"	="(0.797)"	="(0.741)"	="(0.863)"
="22.ind"	="0.045"	="-0.007"	="-0.007"	="-0.005"
=""	="(0.143)"	="(-0.341)"	="(-0.352)"	="(-0.261)"
="Xdlev4z"	=""	="0.361***"	="0.364***"	="0.372***"
=""	=""	="(49.505)"	="(53.386)"	="(54.299)"
="Xdlev4zWBDum5"	=""	="0.079***"	=""	=""
=""	=""	="(9.303)"	=""	=""
="lambda"	=""	="-0.008***"	="-0.008***"	="-0.008***"
=""	=""	="(-8.511)"	="(-8.607)"	="(-8.380)"
="Xdlev4zWBNum5"	=""	=""	="0.047***"	=""
=""	=""	=""	="(10.556)"	=""
="Xdlev4zWBBL5"	=""	=""	=""	="0.340***"
=""	=""	=""	=""	="(8.129)"
="_cons"	="-3.599***"	="0.018"	="0.018"	="0.016"
=""	="(-6.102)"	="(0.992)"	="(0.994)"	="(0.904)"
="/"	=""	=""	=""	=""
="lnsig2u"	="1.293***"	=""	=""	=""
=""	="(28.127)"	=""	=""	=""
="N"	="26001"	="26001"	="26001"	="26001"
="r2"	=""	="0.194"	="0.195"	="0.193"
="r2_a"	=""	="0.065"	="0.066"	="0.064"
="F"	=""	="163.219"	="164.151"	="162.453"
="t statistics in parentheses"
="* p<0.1	** p<0.05	*** p<0.01"
