# Supplementary material for: Non-controlling large shareholders and dynamic capital structure adjustment in China
Source: PLoS One. 2024 Jul 31;19(7):e0307066. doi: 10.1371/journal.pone.0307066 (PMC11290624; doi:10.1371/journal.pone.0307066)
Supplement: S1 Data — (ZIP) [file pone.0307066.s001.zip › Data/result/Table12.csv]

=""	="(1)"	="(2)"	="(3)"	="(4)"	="(5)"	="(6)"
=""	="Ydlevq"	="Ydlevq"	="Ydlevq"	="Ydlevy"	="Ydlevy"	="Ydlevy"
="Xdlevq47z"	="0.450***"	="0.449***"	="0.460***"	=""	=""	=""
=""	="(61.579)"	="(65.613)"	="(67.171)"	=""	=""	=""
="Xdlevq47zWBDum5"	="0.040***"	=""	=""	=""	=""	=""
=""	="(4.586)"	=""	=""	=""	=""	=""
="2010.year"	="0.000"	="0.000"	="0.000"	="0.000"	="0.000"	="0.000"
=""	="(.)"	="(.)"	="(.)"	="(.)"	="(.)"	="(.)"
="2011.year"	="0.002"	="0.002"	="0.002"	="0.006***"	="0.006***"	="0.006***"
=""	="(0.807)"	="(0.801)"	="(0.795)"	="(2.602)"	="(2.598)"	="(2.586)"
="2012.year"	="0.002"	="0.002"	="0.002"	="0.003"	="0.003"	="0.003"
=""	="(1.017)"	="(1.003)"	="(1.011)"	="(1.327)"	="(1.304)"	="(1.323)"
="2013.year"	="0.003"	="0.003"	="0.003"	="0.002"	="0.002"	="0.002"
=""	="(1.315)"	="(1.298)"	="(1.273)"	="(0.805)"	="(0.785)"	="(0.778)"
="2014.year"	="-0.002"	="-0.002"	="-0.002"	="-0.003"	="-0.003"	="-0.003"
=""	="(-1.060)"	="(-1.077)"	="(-1.095)"	="(-1.456)"	="(-1.476)"	="(-1.484)"
="2015.year"	="0.000"	="0.000"	="0.000"	="-0.003"	="-0.003"	="-0.003"
=""	="(0.071)"	="(0.023)"	="(0.045)"	="(-1.300)"	="(-1.358)"	="(-1.319)"
="2016.year"	="-0.005**"	="-0.005**"	="-0.005**"	="-0.008***"	="-0.008***"	="-0.008***"
=""	="(-2.364)"	="(-2.375)"	="(-2.405)"	="(-3.452)"	="(-3.476)"	="(-3.469)"
="2017.year"	="0.006***"	="0.006***"	="0.006***"	="0.003"	="0.003"	="0.003"
=""	="(3.008)"	="(2.977)"	="(2.972)"	="(1.595)"	="(1.564)"	="(1.575)"
="2018.year"	="0.004*"	="0.004*"	="0.004*"	="0.002"	="0.002"	="0.002"
=""	="(1.799)"	="(1.747)"	="(1.760)"	="(0.860)"	="(0.802)"	="(0.834)"
="2019.year"	="-0.000"	="-0.000"	="-0.000"	="-0.004**"	="-0.004**"	="-0.004**"
=""	="(-0.114)"	="(-0.170)"	="(-0.157)"	="(-1.991)"	="(-2.044)"	="(-2.022)"
="2020.year"	="-0.001"	="-0.001"	="-0.001"	="-0.004*"	="-0.004**"	="-0.004*"
=""	="(-0.300)"	="(-0.345)"	="(-0.345)"	="(-1.911)"	="(-1.967)"	="(-1.945)"
="1.ind"	="0.000"	="0.000"	="0.000"	="0.000"	="0.000"	="0.000"
=""	="(.)"	="(.)"	="(.)"	="(.)"	="(.)"	="(.)"
="2.ind"	="-0.017"	="-0.017"	="-0.016"	="-0.017"	="-0.016"	="-0.016"
=""	="(-1.046)"	="(-1.024)"	="(-0.968)"	="(-0.979)"	="(-0.944)"	="(-0.906)"
="3.ind"	="-0.022"	="-0.021"	="-0.021"	="-0.025"	="-0.025"	="-0.024"
=""	="(-1.440)"	="(-1.419)"	="(-1.381)"	="(-1.602)"	="(-1.571)"	="(-1.553)"
="4.ind"	="-0.016"	="-0.015"	="-0.015"	="-0.017"	="-0.016"	="-0.016"
=""	="(-1.052)"	="(-1.044)"	="(-0.983)"	="(-1.095)"	="(-1.073)"	="(-1.032)"
="5.ind"	="-0.018"	="-0.018"	="-0.017"	="-0.020"	="-0.020"	="-0.019"
=""	="(-1.189)"	="(-1.184)"	="(-1.127)"	="(-1.282)"	="(-1.269)"	="(-1.228)"
="6.ind"	="-0.016"	="-0.016"	="-0.015"	="-0.018"	="-0.017"	="-0.017"
=""	="(-0.963)"	="(-0.960)"	="(-0.898)"	="(-1.029)"	="(-1.011)"	="(-0.971)"
="7.ind"	="-0.017"	="-0.017"	="-0.016"	="-0.017"	="-0.017"	="-0.016"
=""	="(-1.038)"	="(-1.044)"	="(-0.976)"	="(-1.009)"	="(-1.003)"	="(-0.959)"
="8.ind"	="-0.015"	="-0.015"	="-0.014"	="-0.014"	="-0.014"	="-0.013"
=""	="(-0.934)"	="(-0.927)"	="(-0.885)"	="(-0.842)"	="(-0.834)"	="(-0.806)"
="9.ind"	="-0.013"	="-0.013"	="-0.012"	="-0.013"	="-0.013"	="-0.012"
=""	="(-0.889)"	="(-0.885)"	="(-0.828)"	="(-0.845)"	="(-0.824)"	="(-0.788)"
="10.ind"	="-0.009"	="-0.009"	="-0.007"	="-0.013"	="-0.013"	="-0.012"
=""	="(-0.496)"	="(-0.510)"	="(-0.419)"	="(-0.718)"	="(-0.726)"	="(-0.650)"
="11.ind"	="-0.050*"	="-0.050*"	="-0.049*"	="-0.052*"	="-0.052*"	="-0.051*"
=""	="(-1.887)"	="(-1.872)"	="(-1.847)"	="(-1.889)"	="(-1.878)"	="(-1.844)"
="12.ind"	="-0.009"	="-0.009"	="-0.008"	="-0.006"	="-0.006"	="-0.005"
=""	="(-0.599)"	="(-0.612)"	="(-0.530)"	="(-0.404)"	="(-0.408)"	="(-0.341)"
="14.ind"	="-0.018"	="-0.018"	="-0.017"	="-0.020"	="-0.020"	="-0.019"
=""	="(-1.156)"	="(-1.140)"	="(-1.085)"	="(-1.248)"	="(-1.224)"	="(-1.179)"
="15.ind"	="-0.018"	="-0.017"	="-0.016"	="-0.017"	="-0.016"	="-0.016"
=""	="(-1.107)"	="(-1.094)"	="(-1.036)"	="(-1.013)"	="(-1.000)"	="(-0.950)"
="16.ind"	="-0.004"	="-0.004"	="-0.004"	="-0.005"	="-0.005"	="-0.005"
=""	="(-0.225)"	="(-0.213)"	="(-0.190)"	="(-0.275)"	="(-0.255)"	="(-0.245)"
="17.ind"	="-0.005"	="-0.005"	="-0.004"	="0.001"	="0.001"	="0.002"
=""	="(-0.335)"	="(-0.313)"	="(-0.255)"	="(0.044)"	="(0.078)"	="(0.120)"
="18.ind"	="-0.017"	="-0.016"	="-0.016"	="-0.026"	="-0.025"	="-0.024"
=""	="(-0.704)"	="(-0.672)"	="(-0.660)"	="(-1.048)"	="(-1.015)"	="(-1.001)"
="19.ind"	="-0.014"	="-0.014"	="-0.012"	="-0.021"	="-0.021"	="-0.019"
=""	="(-0.612)"	="(-0.611)"	="(-0.524)"	="(-0.874)"	="(-0.866)"	="(-0.787)"
="20.ind"	="-0.017"	="-0.016"	="-0.016"	="-0.010"	="-0.010"	="-0.009"
=""	="(-0.803)"	="(-0.776)"	="(-0.770)"	="(-0.467)"	="(-0.446)"	="(-0.437)"
="21.ind"	="-0.014"	="-0.014"	="-0.013"	="-0.007"	="-0.007"	="-0.006"
=""	="(-0.828)"	="(-0.838)"	="(-0.771)"	="(-0.382)"	="(-0.390)"	="(-0.335)"
="22.ind"	="-0.018"	="-0.018"	="-0.017"	="-0.019"	="-0.019"	="-0.018"
=""	="(-1.161)"	="(-1.149)"	="(-1.093)"	="(-1.170)"	="(-1.162)"	="(-1.103)"
="Xdlevq47zWBNum5"	=""	="0.028***"	=""	=""	=""	=""
=""	=""	="(5.749)"	=""	=""	=""	=""
="Xdlevq47zWBBL5"	=""	=""	="0.125***"	=""	=""	=""
=""	=""	=""	="(2.910)"	=""	=""	=""
="Xdlevy48"	=""	=""	=""	="0.387***"	="0.387***"	="0.394***"
=""	=""	=""	=""	="(54.613)"	="(58.128)"	="(59.212)"
="Xdlevy48WBDum5"	=""	=""	=""	="0.040***"	=""	=""
=""	=""	=""	=""	="(4.748)"	=""	=""
="Xdlevy48WBNum5"	=""	=""	=""	=""	="0.026***"	=""
=""	=""	=""	=""	=""	="(5.652)"	=""
="Xdlevy48WBBL5"	=""	=""	=""	=""	=""	="0.154***"
=""	=""	=""	=""	=""	=""	="(3.752)"
="_cons"	="0.016"	="0.016"	="0.015"	="0.021"	="0.021"	="0.020"
=""	="(1.113)"	="(1.111)"	="(1.049)"	="(1.399)"	="(1.387)"	="(1.339)"
="N"	="26001"	="26001"	="26001"	="26001"	="26001"	="26001"
="r2"	="0.235"	="0.236"	="0.235"	="0.198"	="0.198"	="0.198"
="r2_a"	="0.113"	="0.114"	="0.113"	="0.070"	="0.071"	="0.070"
="F"	="215.449"	="215.939"	="214.936"	="173.061"	="173.427"	="172.732"
="t statistics in parentheses"
="* p<0.1	** p<0.05	*** p<0.01"
