# Supplementary material for: Non-controlling large shareholders and dynamic capital structure adjustment in China
Source: PLoS One. 2024 Jul 31;19(7):e0307066. doi: 10.1371/journal.pone.0307066 (PMC11290624; doi:10.1371/journal.pone.0307066)
Supplement: S1 Data — (ZIP) [file pone.0307066.s001.zip › Data/result/Table13.csv]

=""	="(1)"	="(2)"	="(3)"
=""	="Ydlevp"	="Ydlevp"	="Ydlevp"
="Xdlevp4z"	="0.401***"	="0.406***"	="0.418***"
=""	="(54.381)"	="(59.056)"	="(60.466)"
="Xdlevp4zWBDum5"	="0.085***"	=""	=""
=""	="(9.986)"	=""	=""
="2010.year"	="0.000"	="0.000"	="0.000"
=""	="(.)"	="(.)"	="(.)"
="2011.year"	="-0.001"	="-0.001"	="-0.001"
=""	="(-0.227)"	="(-0.273)"	="(-0.246)"
="2012.year"	="0.000"	="0.000"	="0.000"
=""	="(0.121)"	="(0.064)"	="(0.132)"
="2013.year"	="-0.005*"	="-0.005*"	="-0.005*"
=""	="(-1.693)"	="(-1.742)"	="(-1.714)"
="2014.year"	="-0.007**"	="-0.007**"	="-0.007**"
=""	="(-2.439)"	="(-2.519)"	="(-2.502)"
="2015.year"	="-0.010***"	="-0.011***"	="-0.010***"
=""	="(-3.853)"	="(-3.982)"	="(-3.876)"
="2016.year"	="-0.014***"	="-0.015***"	="-0.014***"
=""	="(-5.413)"	="(-5.514)"	="(-5.416)"
="2017.year"	="-0.005**"	="-0.006**"	="-0.005**"
=""	="(-2.013)"	="(-2.135)"	="(-2.018)"
="2018.year"	="-0.002"	="-0.003"	="-0.002"
=""	="(-0.872)"	="(-1.002)"	="(-0.873)"
="2019.year"	="-0.012***"	="-0.012***"	="-0.012***"
=""	="(-4.447)"	="(-4.565)"	="(-4.446)"
="2020.year"	="-0.011***"	="-0.011***"	="-0.011***"
=""	="(-4.173)"	="(-4.298)"	="(-4.211)"
="1.ind"	="0.000"	="0.000"	="0.000"
=""	="(.)"	="(.)"	="(.)"
="2.ind"	="-0.008"	="-0.007"	="-0.006"
=""	="(-0.362)"	="(-0.344)"	="(-0.269)"
="3.ind"	="-0.014"	="-0.013"	="-0.013"
=""	="(-0.719)"	="(-0.695)"	="(-0.655)"
="4.ind"	="-0.012"	="-0.012"	="-0.011"
=""	="(-0.662)"	="(-0.615)"	="(-0.563)"
="5.ind"	="-0.016"	="-0.015"	="-0.014"
=""	="(-0.835)"	="(-0.796)"	="(-0.730)"
="6.ind"	="-0.015"	="-0.014"	="-0.013"
=""	="(-0.702)"	="(-0.661)"	="(-0.617)"
="7.ind"	="-0.003"	="-0.002"	="-0.001"
=""	="(-0.159)"	="(-0.102)"	="(-0.054)"
="8.ind"	="-0.004"	="-0.004"	="-0.002"
=""	="(-0.176)"	="(-0.172)"	="(-0.087)"
="9.ind"	="-0.009"	="-0.009"	="-0.007"
=""	="(-0.482)"	="(-0.478)"	="(-0.380)"
="10.ind"	="-0.016"	="-0.017"	="-0.015"
=""	="(-0.751)"	="(-0.785)"	="(-0.686)"
="11.ind"	="-0.060*"	="-0.057*"	="-0.057*"
=""	="(-1.788)"	="(-1.705)"	="(-1.705)"
="12.ind"	="0.006"	="0.006"	="0.008"
=""	="(0.318)"	="(0.313)"	="(0.405)"
="14.ind"	="-0.008"	="-0.008"	="-0.006"
=""	="(-0.414)"	="(-0.391)"	="(-0.299)"
="15.ind"	="-0.013"	="-0.012"	="-0.011"
=""	="(-0.660)"	="(-0.615)"	="(-0.523)"
="16.ind"	="0.036"	="0.034"	="0.036"
=""	="(1.470)"	="(1.410)"	="(1.483)"
="17.ind"	="0.005"	="0.008"	="0.009"
=""	="(0.258)"	="(0.381)"	="(0.433)"
="18.ind"	="-0.004"	="-0.002"	="-0.002"
=""	="(-0.146)"	="(-0.084)"	="(-0.074)"
="19.ind"	="0.006"	="0.006"	="0.009"
=""	="(0.200)"	="(0.208)"	="(0.311)"
="20.ind"	="0.001"	="0.000"	="0.001"
=""	="(0.022)"	="(0.002)"	="(0.056)"
="21.ind"	="0.006"	="0.005"	="0.007"
=""	="(0.273)"	="(0.229)"	="(0.326)"
="22.ind"	="-0.009"	="-0.009"	="-0.007"
=""	="(-0.458)"	="(-0.446)"	="(-0.361)"
="Xdlevp4zWBNum5"	=""	="0.049***"	=""
=""	=""	="(10.806)"	=""
="Xdlevp4zWBBL5"	=""	=""	="0.329***"
=""	=""	=""	="(7.811)"
="_cons"	="0.030"	="0.030"	="0.028"
=""	="(1.635)"	="(1.615)"	="(1.530)"
="N"	="26001"	="26001"	="26001"
="r2"	="0.229"	="0.229"	="0.227"
="r2_a"	="0.106"	="0.107"	="0.104"
="F"	="207.730"	="208.418"	="206.169"
="t statistics in parentheses"
="* p<0.1	** p<0.05	*** p<0.01"
