# Supplementary material for: Non-controlling large shareholders and dynamic capital structure adjustment in China
Source: PLoS One. 2024 Jul 31;19(7):e0307066. doi: 10.1371/journal.pone.0307066 (PMC11290624; doi:10.1371/journal.pone.0307066)
Supplement: S1 Data — (ZIP) [file pone.0307066.s001.zip › Data/result/Table14.csv]

=""	="(1)"	="(2)"	="(3)"
=""	="Ydlev"	="Ydlev"	="Ydlev"
="Xdlev4wz"	="0.376***"	="0.375***"	="0.383***"
=""	="(50.170)"	="(53.528)"	="(54.323)"
="Xdlev4wzWBDum5"	="0.066***"	=""	=""
=""	="(7.672)"	=""	=""
="2010.year"	="0.000"	="0.000"	="0.000"
=""	="(.)"	="(.)"	="(.)"
="2011.year"	="-0.002"	="-0.002"	="-0.002"
=""	="(-0.792)"	="(-0.818)"	="(-0.785)"
="2012.year"	="-0.000"	="-0.000"	="-0.000"
=""	="(-0.058)"	="(-0.125)"	="(-0.049)"
="2013.year"	="-0.003"	="-0.003"	="-0.003"
=""	="(-0.978)"	="(-0.999)"	="(-0.982)"
="2014.year"	="-0.005**"	="-0.005**"	="-0.005**"
=""	="(-2.032)"	="(-2.099)"	="(-2.080)"
="2015.year"	="-0.009***"	="-0.010***"	="-0.009***"
=""	="(-3.574)"	="(-3.671)"	="(-3.577)"
="2016.year"	="-0.012***"	="-0.012***"	="-0.012***"
=""	="(-4.714)"	="(-4.786)"	="(-4.713)"
="2017.year"	="-0.004"	="-0.004"	="-0.004"
=""	="(-1.406)"	="(-1.494)"	="(-1.407)"
="2018.year"	="-0.001"	="-0.001"	="-0.001"
=""	="(-0.247)"	="(-0.346)"	="(-0.244)"
="2019.year"	="-0.007***"	="-0.008***"	="-0.007***"
=""	="(-2.848)"	="(-2.950)"	="(-2.845)"
="2020.year"	="-0.006**"	="-0.006**"	="-0.006**"
=""	="(-2.383)"	="(-2.478)"	="(-2.389)"
="1.ind"	="0.000"	="0.000"	="0.000"
=""	="(.)"	="(.)"	="(.)"
="2.ind"	="-0.006"	="-0.006"	="-0.005"
=""	="(-0.267)"	="(-0.299)"	="(-0.257)"
="3.ind"	="-0.003"	="-0.004"	="-0.003"
=""	="(-0.173)"	="(-0.199)"	="(-0.152)"
="4.ind"	="-0.005"	="-0.006"	="-0.004"
=""	="(-0.293)"	="(-0.302)"	="(-0.229)"
="5.ind"	="-0.008"	="-0.009"	="-0.007"
=""	="(-0.449)"	="(-0.463)"	="(-0.387)"
="6.ind"	="-0.007"	="-0.007"	="-0.006"
=""	="(-0.339)"	="(-0.341)"	="(-0.286)"
="7.ind"	="0.003"	="0.003"	="0.004"
=""	="(0.142)"	="(0.137)"	="(0.191)"
="8.ind"	="0.002"	="0.002"	="0.003"
=""	="(0.113)"	="(0.080)"	="(0.171)"
="9.ind"	="-0.003"	="-0.004"	="-0.002"
=""	="(-0.163)"	="(-0.206)"	="(-0.112)"
="10.ind"	="-0.021"	="-0.023"	="-0.021"
=""	="(-0.985)"	="(-1.056)"	="(-0.979)"
="11.ind"	="-0.056"	="-0.054"	="-0.054"
=""	="(-1.610)"	="(-1.570)"	="(-1.570)"
="12.ind"	="0.016"	="0.015"	="0.017"
=""	="(0.844)"	="(0.784)"	="(0.894)"
="14.ind"	="-0.005"	="-0.006"	="-0.004"
=""	="(-0.253)"	="(-0.292)"	="(-0.203)"
="15.ind"	="-0.005"	="-0.005"	="-0.003"
=""	="(-0.256)"	="(-0.271)"	="(-0.169)"
="16.ind"	="0.043*"	="0.042*"	="0.043*"
=""	="(1.768)"	="(1.715)"	="(1.774)"
="17.ind"	="0.014"	="0.015"	="0.016"
=""	="(0.668)"	="(0.729)"	="(0.790)"
="18.ind"	="0.001"	="0.002"	="0.002"
=""	="(0.041)"	="(0.064)"	="(0.075)"
="19.ind"	="0.012"	="0.012"	="0.015"
=""	="(0.397)"	="(0.400)"	="(0.512)"
="20.ind"	="0.018"	="0.016"	="0.018"
=""	="(0.665)"	="(0.626)"	="(0.670)"
="21.ind"	="0.017"	="0.015"	="0.018"
=""	="(0.781)"	="(0.693)"	="(0.824)"
="22.ind"	="-0.005"	="-0.006"	="-0.004"
=""	="(-0.233)"	="(-0.280)"	="(-0.186)"
="Xdlev4wzWBNum5"	=""	="0.045***"	=""
=""	=""	="(9.766)"	=""
="Xdlev4wzWBBL5"	=""	=""	="0.321***"
=""	=""	=""	="(7.435)"
="_cons"	="0.015"	="0.016"	="0.014"
=""	="(0.848)"	="(0.878)"	="(0.789)"
="N"	="25505"	="25505"	="25505"
="r2"	="0.193"	="0.194"	="0.192"
="r2_a"	="0.062"	="0.063"	="0.062"
="F"	="163.609"	="165.019"	="163.471"
="t statistics in parentheses"
="* p<0.1	** p<0.05	*** p<0.01"
