# Supplementary material for: Non-controlling large shareholders and dynamic capital structure adjustment in China
Source: PLoS One. 2024 Jul 31;19(7):e0307066. doi: 10.1371/journal.pone.0307066 (PMC11290624; doi:10.1371/journal.pone.0307066)
Supplement: S1 Data — (ZIP) [file pone.0307066.s001.zip › Data/result/Table15.csv]

=""	="(1)"	="(2)"	="(3)"
=""	="Ydlev"	="Ydlev"	="Ydlev"
="Xdlev4z"	="0.584***"	="0.598***"	="0.591***"
=""	="(52.304)"	="(57.943)"	="(56.921)"
="Xdlev4zWBDum5"	="0.063***"	=""	=""
=""	="(5.064)"	=""	=""
="2015.year"	="0.000"	="0.000"	="0.000"
=""	="(.)"	="(.)"	="(.)"
="2016.year"	="-0.002"	="-0.002"	="-0.002"
=""	="(-1.082)"	="(-1.062)"	="(-1.068)"
="2017.year"	="0.004*"	="0.004**"	="0.004*"
=""	="(1.946)"	="(1.966)"	="(1.952)"
="2018.year"	="0.006***"	="0.006***"	="0.006***"
=""	="(3.045)"	="(3.071)"	="(3.057)"
="2019.year"	="0.003"	="0.003"	="0.003"
=""	="(1.338)"	="(1.366)"	="(1.361)"
="2020.year"	="0.004*"	="0.004*"	="0.004*"
=""	="(1.695)"	="(1.707)"	="(1.695)"
="1.ind"	="0.000"	="0.000"	="0.000"
=""	="(.)"	="(.)"	="(.)"
="2.ind"	="0.025"	="0.025"	="0.024"
=""	="(0.742)"	="(0.760)"	="(0.720)"
="3.ind"	="0.050*"	="0.050*"	="0.049"
=""	="(1.651)"	="(1.662)"	="(1.639)"
="4.ind"	="0.074***"	="0.074***"	="0.073**"
=""	="(2.579)"	="(2.598)"	="(2.569)"
="5.ind"	="0.051*"	="0.051*"	="0.050*"
=""	="(1.766)"	="(1.767)"	="(1.752)"
="6.ind"	="0.045"	="0.045"	="0.044"
=""	="(1.362)"	="(1.364)"	="(1.351)"
="7.ind"	="0.090***"	="0.091***"	="0.091***"
=""	="(2.747)"	="(2.784)"	="(2.773)"
="8.ind"	="0.042"	="0.042"	="0.041"
=""	="(1.377)"	="(1.377)"	="(1.367)"
="9.ind"	="0.018"	="0.018"	="0.018"
=""	="(0.604)"	="(0.621)"	="(0.616)"
="10.ind"	="0.007"	="0.003"	="0.003"
=""	="(0.199)"	="(0.095)"	="(0.087)"
="11.ind"	="-0.126**"	="-0.126**"	="-0.125**"
=""	="(-2.202)"	="(-2.193)"	="(-2.188)"
="12.ind"	="0.088***"	="0.088***"	="0.088***"
=""	="(3.031)"	="(3.031)"	="(3.028)"
="14.ind"	="0.047"	="0.047"	="0.047"
=""	="(1.562)"	="(1.557)"	="(1.550)"
="15.ind"	="0.061**"	="0.061**"	="0.061**"
=""	="(2.003)"	="(1.997)"	="(1.978)"
="16.ind"	="0.043"	="0.041"	="0.041"
=""	="(1.274)"	="(1.223)"	="(1.212)"
="17.ind"	="0.077**"	="0.078**"	="0.078**"
=""	="(2.416)"	="(2.451)"	="(2.432)"
="18.ind"	="0.000"	="0.000"	="0.000"
=""	="(.)"	="(.)"	="(.)"
="19.ind"	="-0.002"	="-0.003"	="-0.001"
=""	="(-0.055)"	="(-0.087)"	="(-0.030)"
="20.ind"	="0.078**"	="0.078**"	="0.077**"
=""	="(2.053)"	="(2.048)"	="(2.039)"
="21.ind"	="0.101***"	="0.103***"	="0.103***"
=""	="(2.762)"	="(2.820)"	="(2.805)"
="22.ind"	="0.069**"	="0.070**"	="0.070**"
=""	="(2.059)"	="(2.077)"	="(2.086)"
="Xdlev4zWBNum5"	=""	="0.025***"	=""
=""	=""	="(4.017)"	=""
="Xdlev4zWBBL5"	=""	=""	="0.309***"
=""	=""	=""	="(5.050)"
="_cons"	="-0.055**"	="-0.055**"	="-0.055**"
=""	="(-1.997)"	="(-2.006)"	="(-1.987)"
="N"	="16756"	="16756"	="16756"
="r2"	="0.300"	="0.299"	="0.300"
="r2_a"	="0.113"	="0.112"	="0.113"
="F"	="217.597"	="217.076"	="217.589"
="t statistics in parentheses"
="* p<0.1	** p<0.05	*** p<0.01"
