# Supplementary material for: Non-controlling large shareholders and dynamic capital structure adjustment in China
Source: PLoS One. 2024 Jul 31;19(7):e0307066. doi: 10.1371/journal.pone.0307066 (PMC11290624; doi:10.1371/journal.pone.0307066)
Supplement: S1 Data — (ZIP) [file pone.0307066.s001.zip › Data/result/Table16-Cost.csv]

=""	="(1)"	="(2)"	="(3)"	="(4)"	="(5)"	="(6)"
=""	="Cost5"	="Cost5"	="Cost5"	="Ydlev"	="Ydlev"	="Ydlev"
="main"	=""	=""	=""	=""	=""	=""
="WBDum5"	="-0.263***"	=""	=""	=""	=""	=""
=""	="(-5.528)"	=""	=""	=""	=""	=""
="Size_1_w"	="0.605***"	="0.613***"	="0.611***"	=""	=""	=""
=""	="(13.245)"	="(13.394)"	="(13.356)"	=""	=""	=""
="RoA_1_w"	="3.256***"	="3.301***"	="3.273***"	=""	=""	=""
=""	="(7.526)"	="(7.615)"	="(7.558)"	=""	=""	=""
="Growth_1_w"	="-0.162***"	="-0.154***"	="-0.154***"	=""	=""	=""
=""	="(-4.153)"	="(-3.953)"	="(-3.939)"	=""	=""	=""
="Pota_1_w"	="-0.785***"	="-0.810***"	="-0.801***"	=""	=""	=""
=""	="(-3.945)"	="(-4.067)"	="(-4.022)"	=""	=""	=""
="Ndts1_1_w"	="23.833***"	="23.816***"	="23.587***"	=""	=""	=""
=""	="(8.496)"	="(8.485)"	="(8.393)"	=""	=""	=""
="lev_1ind_w"	="-0.719"	="-0.744"	="-0.731"	=""	=""	=""
=""	="(-1.105)"	="(-1.142)"	="(-1.122)"	=""	=""	=""
="1.ind"	="0.000"	="0.000"	="0.000"	="0.000"	="0.000"	="0.000"
=""	="(.)"	="(.)"	="(.)"	="(.)"	="(.)"	="(.)"
="2.ind"	="0.193"	="0.274"	="0.201"	="-0.006"	="-0.006"	="-0.004"
=""	="(0.295)"	="(0.420)"	="(0.308)"	="(-0.284)"	="(-0.283)"	="(-0.211)"
="3.ind"	="0.969"	="1.008*"	="1.003*"	="-0.002"	="-0.002"	="-0.001"
=""	="(1.616)"	="(1.681)"	="(1.678)"	="(-0.126)"	="(-0.126)"	="(-0.071)"
="4.ind"	="0.951"	="0.977*"	="0.957*"	="-0.006"	="-0.006"	="-0.004"
=""	="(1.634)"	="(1.680)"	="(1.651)"	="(-0.319)"	="(-0.302)"	="(-0.242)"
="5.ind"	="1.031*"	="1.054*"	="1.041*"	="-0.008"	="-0.008"	="-0.007"
=""	="(1.746)"	="(1.785)"	="(1.768)"	="(-0.438)"	="(-0.433)"	="(-0.356)"
="6.ind"	="1.704**"	="1.695**"	="1.697**"	="-0.007"	="-0.007"	="-0.005"
=""	="(2.564)"	="(2.553)"	="(2.563)"	="(-0.350)"	="(-0.323)"	="(-0.267)"
="7.ind"	="-0.065"	="-0.027"	="-0.069"	="0.001"	="0.002"	="0.003"
=""	="(-0.099)"	="(-0.041)"	="(-0.107)"	="(0.068)"	="(0.097)"	="(0.155)"
="8.ind"	="0.367"	="0.404"	="0.372"	="0.001"	="0.000"	="0.002"
=""	="(0.556)"	="(0.612)"	="(0.565)"	="(0.046)"	="(0.025)"	="(0.119)"
="9.ind"	="1.001*"	="1.039*"	="1.016*"	="-0.002"	="-0.003"	="-0.001"
=""	="(1.652)"	="(1.716)"	="(1.683)"	="(-0.129)"	="(-0.148)"	="(-0.051)"
="10.ind"	="0.247"	="0.302"	="0.287"	="-0.022"	="-0.023"	="-0.021"
=""	="(0.354)"	="(0.434)"	="(0.413)"	="(-1.034)"	="(-1.080)"	="(-0.997)"
="11.ind"	="0.463"	="0.526"	="0.481"	="-0.066**"	="-0.064**"	="-0.064*"
=""	="(0.452)"	="(0.516)"	="(0.474)"	="(-2.023)"	="(-1.974)"	="(-1.957)"
="12.ind"	="1.219**"	="1.259**"	="1.233**"	="0.018"	="0.018"	="0.020"
=""	="(2.008)"	="(2.076)"	="(2.040)"	="(0.979)"	="(0.942)"	="(1.050)"
="14.ind"	="1.190*"	="1.237**"	="1.219*"	="-0.006"	="-0.006"	="-0.004"
=""	="(1.895)"	="(1.973)"	="(1.949)"	="(-0.322)"	="(-0.328)"	="(-0.236)"
="15.ind"	="0.958"	="0.952"	="0.975"	="-0.007"	="-0.007"	="-0.005"
=""	="(1.517)"	="(1.510)"	="(1.551)"	="(-0.356)"	="(-0.339)"	="(-0.234)"
="16.ind"	="0.017"	="0.037"	="0.065"	="0.037"	="0.035"	="0.037"
=""	="(0.022)"	="(0.048)"	="(0.086)"	="(1.570)"	="(1.494)"	="(1.573)"
="17.ind"	="0.653"	="0.633"	="0.616"	="0.013"	="0.015"	="0.016"
=""	="(1.018)"	="(0.989)"	="(0.965)"	="(0.655)"	="(0.742)"	="(0.803)"
="18.ind"	="0.766"	="0.811"	="0.779"	="0.004"	="0.005"	="0.006"
=""	="(0.843)"	="(0.892)"	="(0.856)"	="(0.150)"	="(0.189)"	="(0.203)"
="19.ind"	="-0.428"	="-0.385"	="-0.335"	="0.009"	="0.009"	="0.013"
=""	="(-0.395)"	="(-0.360)"	="(-0.313)"	="(0.329)"	="(0.324)"	="(0.440)"
="20.ind"	="-0.923"	="-0.802"	="-0.810"	="0.007"	="0.006"	="0.008"
=""	="(-1.043)"	="(-0.908)"	="(-0.917)"	="(0.267)"	="(0.230)"	="(0.294)"
="21.ind"	="0.637"	="0.718"	="0.685"	="0.018"	="0.017"	="0.020"
=""	="(0.944)"	="(1.064)"	="(1.020)"	="(0.872)"	="(0.810)"	="(0.925)"
="22.ind"	="0.752"	="0.781"	="0.775"	="-0.005"	="-0.006"	="-0.004"
=""	="(1.185)"	="(1.232)"	="(1.227)"	="(-0.270)"	="(-0.287)"	="(-0.196)"
="2010.year"	="0.000"	="0.000"	="0.000"	="0.000"	="0.000"	="0.000"
=""	="(.)"	="(.)"	="(.)"	="(.)"	="(.)"	="(.)"
="2011.year"	="-0.068"	="-0.074"	="-0.072"	="-0.003"	="-0.003"	="-0.003"
=""	="(-0.765)"	="(-0.832)"	="(-0.815)"	="(-0.925)"	="(-0.964)"	="(-0.931)"
="2012.year"	="-0.191**"	="-0.196**"	="-0.193**"	="-0.001"	="-0.001"	="-0.001"
=""	="(-2.046)"	="(-2.102)"	="(-2.062)"	="(-0.333)"	="(-0.398)"	="(-0.325)"
="2013.year"	="-0.296***"	="-0.300***"	="-0.296***"	="-0.004"	="-0.004"	="-0.004"
=""	="(-3.208)"	="(-3.240)"	="(-3.206)"	="(-1.376)"	="(-1.409)"	="(-1.398)"
="2014.year"	="-0.259***"	="-0.265***"	="-0.263***"	="-0.006**"	="-0.006**"	="-0.006**"
=""	="(-2.960)"	="(-3.025)"	="(-2.996)"	="(-2.258)"	="(-2.318)"	="(-2.310)"
="2015.year"	="-0.199**"	="-0.199**"	="-0.200**"	="-0.009***"	="-0.010***"	="-0.010***"
=""	="(-2.267)"	="(-2.258)"	="(-2.272)"	="(-3.639)"	="(-3.750)"	="(-3.667)"
="2016.year"	="-0.261***"	="-0.254***"	="-0.257***"	="-0.012***"	="-0.012***"	="-0.012***"
=""	="(-2.776)"	="(-2.697)"	="(-2.728)"	="(-4.707)"	="(-4.783)"	="(-4.720)"
="2017.year"	="-0.306***"	="-0.300***"	="-0.303***"	="-0.004"	="-0.004"	="-0.004"
=""	="(-3.059)"	="(-2.997)"	="(-3.030)"	="(-1.462)"	="(-1.558)"	="(-1.477)"
="2018.year"	="-0.519***"	="-0.516***"	="-0.521***"	="-0.001"	="-0.001"	="-0.001"
=""	="(-5.085)"	="(-5.044)"	="(-5.100)"	="(-0.428)"	="(-0.530)"	="(-0.440)"
="2019.year"	="-0.470***"	="-0.464***"	="-0.471***"	="-0.007***"	="-0.007***"	="-0.007***"
=""	="(-4.798)"	="(-4.737)"	="(-4.805)"	="(-2.846)"	="(-2.952)"	="(-2.848)"
="2020.year"	="-0.363***"	="-0.362***"	="-0.368***"	="-0.006**"	="-0.006**"	="-0.006**"
=""	="(-3.610)"	="(-3.598)"	="(-3.661)"	="(-2.273)"	="(-2.380)"	="(-2.298)"
="WBNum5"	=""	="-0.217***"	=""	=""	=""	=""
=""	=""	="(-7.746)"	=""	=""	=""	=""
="WBBL5"	=""	=""	="-2.047***"	=""	=""	=""
=""	=""	=""	="(-7.726)"	=""	=""	=""
="Xdlev4z"	=""	=""	=""	="0.386***"	="0.388***"	="0.397***"
=""	=""	=""	=""	="(51.264)"	="(54.815)"	="(55.875)"
="Xdlev4zWBDum5"	=""	=""	=""	="0.071***"	=""	=""
=""	=""	=""	=""	="(8.403)"	=""	=""
="Xdlev4zCost5"	=""	=""	=""	="-0.099***"	="-0.098***"	="-0.100***"
=""	=""	=""	=""	="(-13.423)"	="(-13.276)"	="(-13.424)"
="Xdlev4zWBNum5"	=""	=""	=""	=""	="0.044***"	=""
=""	=""	=""	=""	=""	="(9.735)"	=""
="Xdlev4zWBBL5"	=""	=""	=""	=""	=""	="0.301***"
=""	=""	=""	=""	=""	=""	="(7.135)"
="_cons"	=""	=""	=""	="0.016"	="0.016"	="0.014"
=""	=""	=""	=""	="(0.874)"	="(0.881)"	="(0.793)"
="N"	="22160"	="22160"	="22160"	="25985"	="25985"	="25985"
="r2"	=""	=""	=""	="0.196"	="0.197"	="0.195"
="r2_a"	=""	=""	=""	="0.068"	="0.069"	="0.067"
="F"	=""	=""	=""	="165.645"	="166.553"	="164.904"
="t statistics in parentheses"
="* p<0.1	** p<0.05	*** p<0.01"
