# Supplementary material for: Non-controlling large shareholders and dynamic capital structure adjustment in China
Source: PLoS One. 2024 Jul 31;19(7):e0307066. doi: 10.1371/journal.pone.0307066 (PMC11290624; doi:10.1371/journal.pone.0307066)
Supplement: S1 Data — (ZIP) [file pone.0307066.s001.zip › Data/result/Table16-KZ.csv]

=""	="(1)"	="(2)"	="(3)"	="(4)"	="(5)"	="(6)"
=""	="KZ1_w"	="KZ1_w"	="KZ1_w"	="Ydlev"	="Ydlev"	="Ydlev"
="WBDum5"	="-0.112***"	=""	=""	=""	=""	=""
=""	="(-6.855)"	=""	=""	=""	=""	=""
="Size_1_w"	="0.496***"	="0.495***"	="0.495***"	=""	=""	=""
=""	="(32.727)"	="(32.772)"	="(32.746)"	=""	=""	=""
="RoA_1_w"	="-5.394***"	="-5.384***"	="-5.387***"	=""	=""	=""
=""	="(-34.120)"	="(-34.139)"	="(-34.154)"	=""	=""	=""
="Growth_1_w"	="0.017"	="0.021"	="0.021"	=""	=""	=""
=""	="(1.202)"	="(1.498)"	="(1.506)"	=""	=""	=""
="Pota_1_w"	="0.909***"	="0.896***"	="0.902***"	=""	=""	=""
=""	="(12.945)"	="(12.779)"	="(12.867)"	=""	=""	=""
="Ndts1_1_w"	="-4.579***"	="-4.697***"	="-4.795***"	=""	=""	=""
=""	="(-4.619)"	="(-4.749)"	="(-4.846)"	=""	=""	=""
="lev_1ind_w"	="0.877***"	="0.876***"	="0.869***"	=""	=""	=""
=""	="(3.894)"	="(3.895)"	="(3.865)"	=""	=""	=""
="1.ind"	="0.000"	="0.000"	="0.000"	="0.000"	="0.000"	="0.000"
=""	="(.)"	="(.)"	="(.)"	="(.)"	="(.)"	="(.)"
="2.ind"	="-0.482*"	="-0.450*"	="-0.472*"	="-0.008"	="-0.008"	="-0.008"
=""	="(-1.801)"	="(-1.683)"	="(-1.766)"	="(-0.314)"	="(-0.324)"	="(-0.328)"
="3.ind"	="0.550**"	="0.547**"	="0.546**"	="-0.017"	="-0.017"	="-0.017"
=""	="(2.277)"	="(2.268)"	="(2.265)"	="(-0.768)"	="(-0.762)"	="(-0.758)"
="4.ind"	="0.067"	="0.060"	="0.052"	="-0.004"	="-0.004"	="-0.003"
=""	="(0.281)"	="(0.251)"	="(0.216)"	="(-0.178)"	="(-0.161)"	="(-0.152)"
="5.ind"	="0.340"	="0.339"	="0.334"	="-0.016"	="-0.015"	="-0.015"
=""	="(1.406)"	="(1.404)"	="(1.386)"	="(-0.695)"	="(-0.673)"	="(-0.661)"
="6.ind"	="0.509*"	="0.498*"	="0.493*"	="-0.022"	="-0.022"	="-0.021"
=""	="(1.922)"	="(1.883)"	="(1.866)"	="(-0.888)"	="(-0.888)"	="(-0.877)"
="7.ind"	="-0.319"	="-0.321"	="-0.336"	="0.002"	="0.002"	="0.002"
=""	="(-1.218)"	="(-1.228)"	="(-1.285)"	="(0.088)"	="(0.093)"	="(0.095)"
="8.ind"	="0.099"	="0.104"	="0.093"	="-0.018"	="-0.018"	="-0.017"
=""	="(0.373)"	="(0.394)"	="(0.352)"	="(-0.761)"	="(-0.740)"	="(-0.714)"
="9.ind"	="0.045"	="0.042"	="0.038"	="-0.013"	="-0.013"	="-0.013"
=""	="(0.185)"	="(0.171)"	="(0.155)"	="(-0.597)"	="(-0.597)"	="(-0.567)"
="10.ind"	="0.094"	="0.131"	="0.112"	="-0.040"	="-0.041*"	="-0.040"
=""	="(0.349)"	="(0.488)"	="(0.417)"	="(-1.610)"	="(-1.658)"	="(-1.625)"
="11.ind"	="0.399"	="0.435"	="0.398"	="-0.043"	="-0.041"	="-0.042"
=""	="(0.855)"	="(0.934)"	="(0.855)"	="(-0.995)"	="(-0.946)"	="(-0.980)"
="12.ind"	="0.287"	="0.282"	="0.272"	="-0.009"	="-0.009"	="-0.009"
=""	="(1.150)"	="(1.134)"	="(1.093)"	="(-0.402)"	="(-0.399)"	="(-0.373)"
="14.ind"	="-0.100"	="-0.090"	="-0.098"	="-0.015"	="-0.015"	="-0.015"
=""	="(-0.393)"	="(-0.356)"	="(-0.385)"	="(-0.671)"	="(-0.664)"	="(-0.645)"
="15.ind"	="0.080"	="0.065"	="0.079"	="-0.035"	="-0.034"	="-0.034"
=""	="(0.314)"	="(0.255)"	="(0.311)"	="(-1.493)"	="(-1.466)"	="(-1.433)"
="16.ind"	="0.456"	="0.470"	="0.471"	="0.055**"	="0.055**"	="0.056**"
=""	="(1.551)"	="(1.603)"	="(1.606)"	="(2.036)"	="(2.035)"	="(2.045)"
="17.ind"	="0.103"	="0.082"	="0.080"	="-0.001"	="0.001"	="0.001"
=""	="(0.399)"	="(0.318)"	="(0.314)"	="(-0.028)"	="(0.027)"	="(0.036)"
="18.ind"	="-0.127"	="-0.097"	="-0.112"	="-0.019"	="-0.018"	="-0.018"
=""	="(-0.377)"	="(-0.291)"	="(-0.333)"	="(-0.615)"	="(-0.578)"	="(-0.598)"
="19.ind"	="-0.304"	="-0.297"	="-0.280"	="-0.053"	="-0.051"	="-0.050"
=""	="(-0.837)"	="(-0.819)"	="(-0.770)"	="(-1.570)"	="(-1.526)"	="(-1.477)"
="20.ind"	="0.595*"	="0.596*"	="0.617*"	="0.031"	="0.034"	="0.033"
=""	="(1.747)"	="(1.753)"	="(1.815)"	="(0.998)"	="(1.085)"	="(1.050)"
="21.ind"	="0.129"	="0.147"	="0.131"	="-0.002"	="-0.003"	="-0.001"
=""	="(0.472)"	="(0.542)"	="(0.482)"	="(-0.065)"	="(-0.130)"	="(-0.045)"
="22.ind"	="0.140"	="0.141"	="0.141"	="-0.011"	="-0.011"	="-0.010"
=""	="(0.552)"	="(0.558)"	="(0.558)"	="(-0.454)"	="(-0.457)"	="(-0.433)"
="2010.year"	="0.000"	="0.000"	="0.000"	="0.000"	="0.000"	="0.000"
=""	="(.)"	="(.)"	="(.)"	="(.)"	="(.)"	="(.)"
="2011.year"	="-0.247***"	="-0.248***"	="-0.248***"	="-0.004"	="-0.004"	="-0.004"
=""	="(-7.992)"	="(-8.066)"	="(-8.071)"	="(-1.390)"	="(-1.414)"	="(-1.379)"
="2012.year"	="-0.376***"	="-0.376***"	="-0.374***"	="-0.002"	="-0.002"	="-0.002"
=""	="(-11.677)"	="(-11.697)"	="(-11.642)"	="(-0.660)"	="(-0.733)"	="(-0.648)"
="2013.year"	="-0.331***"	="-0.331***"	="-0.330***"	="-0.005*"	="-0.005*"	="-0.005*"
=""	="(-10.414)"	="(-10.432)"	="(-10.404)"	="(-1.767)"	="(-1.790)"	="(-1.767)"
="2014.year"	="-0.289***"	="-0.289***"	="-0.289***"	="-0.007***"	="-0.007***"	="-0.007***"
=""	="(-9.447)"	="(-9.472)"	="(-9.458)"	="(-2.680)"	="(-2.741)"	="(-2.716)"
="2015.year"	="-0.148***"	="-0.144***"	="-0.145***"	="-0.010***"	="-0.011***"	="-0.010***"
=""	="(-4.754)"	="(-4.632)"	="(-4.660)"	="(-4.004)"	="(-4.106)"	="(-4.004)"
="2016.year"	="-0.431***"	="-0.426***"	="-0.427***"	="-0.012***"	="-0.012***"	="-0.012***"
=""	="(-12.984)"	="(-12.838)"	="(-12.880)"	="(-4.473)"	="(-4.554)"	="(-4.468)"
="2017.year"	="-0.528***"	="-0.521***"	="-0.524***"	="-0.004"	="-0.004*"	="-0.004"
=""	="(-14.868)"	="(-14.721)"	="(-14.792)"	="(-1.611)"	="(-1.695)"	="(-1.599)"
="2018.year"	="-0.637***"	="-0.630***"	="-0.634***"	="-0.004"	="-0.004*"	="-0.004"
=""	="(-17.665)"	="(-17.516)"	="(-17.624)"	="(-1.613)"	="(-1.715)"	="(-1.611)"
="2019.year"	="-0.644***"	="-0.636***"	="-0.640***"	="-0.012***"	="-0.012***"	="-0.012***"
=""	="(-18.508)"	="(-18.314)"	="(-18.428)"	="(-4.566)"	="(-4.664)"	="(-4.561)"
="2020.year"	="-0.634***"	="-0.629***"	="-0.632***"	="-0.012***"	="-0.012***"	="-0.012***"
=""	="(-17.599)"	="(-17.496)"	="(-17.592)"	="(-4.535)"	="(-4.623)"	="(-4.536)"
="WBNum5"	=""	="-0.109***"	=""	=""	=""	=""
=""	=""	="(-11.755)"	=""	=""	=""	=""
="WBBL5"	=""	=""	="-1.043***"	=""	=""	=""
=""	=""	=""	="(-11.635)"	=""	=""	=""
="Xdlev4z"	=""	=""	=""	="0.423***"	="0.416***"	="0.427***"
=""	=""	=""	=""	="(49.610)"	="(51.206)"	="(52.258)"
="Xdlev4zWBDum5"	=""	=""	=""	="0.052***"	=""	=""
=""	=""	=""	=""	="(5.816)"	=""	=""
="Xdlev4zKZ"	=""	=""	=""	="-0.018***"	="-0.016***"	="-0.017***"
=""	=""	=""	=""	="(-5.307)"	="(-4.782)"	="(-5.050)"
="Xdlev4zWBNum5"	=""	=""	=""	=""	="0.041***"	=""
=""	=""	=""	=""	=""	="(8.606)"	=""
="Xdlev4zWBBL5"	=""	=""	=""	=""	=""	="0.264***"
=""	=""	=""	=""	=""	=""	="(5.909)"
="_cons"	="-10.122***"	="-10.085***"	="-10.061***"	="0.019"	="0.019"	="0.018"
=""	="(-24.663)"	="(-24.632)"	="(-24.567)"	="(0.863)"	="(0.866)"	="(0.838)"
="N"	="23594"	="23594"	="23594"	="23594"	="23594"	="23594"
="r2"	="0.144"	="0.148"	="0.148"	="0.211"	="0.213"	="0.211"
="r2_a"	="-0.008"	="-0.003"	="-0.003"	="0.072"	="0.074"	="0.072"
="F"	="91.082"	="93.954"	="93.866"	="162.710"	="164.253"	="162.752"
="t statistics in parentheses"
="* p<0.1	** p<0.05	*** p<0.01"
