# Supplementary material for: Non-controlling large shareholders and dynamic capital structure adjustment in China
Source: PLoS One. 2024 Jul 31;19(7):e0307066. doi: 10.1371/journal.pone.0307066 (PMC11290624; doi:10.1371/journal.pone.0307066)
Supplement: S1 Data — (ZIP) [file pone.0307066.s001.zip › Data/result/Table4.csv]

=""	="(1)"	="(2)"	="(3)"	="(4)"
=""	="Ydlev"	="Ydlev"	="Ydlev"	="Ydlev"
="Xdlev4z"	="0.402***"	="0.361***"	="0.363***"	="0.371***"
=""	="(70.213)"	="(49.379)"	="(53.237)"	="(54.090)"
="2010.year"	="0.000"	="0.000"	="0.000"	="0.000"
=""	="(.)"	="(.)"	="(.)"	="(.)"
="2011.year"	="-0.002"	="-0.002"	="-0.002"	="-0.002"
=""	="(-0.830)"	="(-0.846)"	="(-0.890)"	="(-0.855)"
="2012.year"	="0.000"	="-0.000"	="-0.000"	="-0.000"
=""	="(0.040)"	="(-0.029)"	="(-0.085)"	="(-0.017)"
="2013.year"	="-0.003"	="-0.003"	="-0.003"	="-0.003"
=""	="(-1.261)"	="(-1.218)"	="(-1.256)"	="(-1.235)"
="2014.year"	="-0.006**"	="-0.005**"	="-0.006**"	="-0.005**"
=""	="(-2.114)"	="(-2.044)"	="(-2.116)"	="(-2.104)"
="2015.year"	="-0.009***"	="-0.009***"	="-0.009***"	="-0.009***"
=""	="(-3.613)"	="(-3.520)"	="(-3.639)"	="(-3.548)"
="2016.year"	="-0.012***"	="-0.012***"	="-0.012***"	="-0.012***"
=""	="(-4.666)"	="(-4.567)"	="(-4.655)"	="(-4.583)"
="2017.year"	="-0.004"	="-0.003"	="-0.004"	="-0.003"
=""	="(-1.361)"	="(-1.308)"	="(-1.413)"	="(-1.325)"
="2018.year"	="-0.000"	="-0.000"	="-0.001"	="-0.000"
=""	="(-0.183)"	="(-0.144)"	="(-0.257)"	="(-0.157)"
="2019.year"	="-0.007***"	="-0.007***"	="-0.007***"	="-0.007***"
=""	="(-2.710)"	="(-2.677)"	="(-2.793)"	="(-2.680)"
="2020.year"	="-0.006**"	="-0.006**"	="-0.006**"	="-0.006**"
=""	="(-2.256)"	="(-2.178)"	="(-2.296)"	="(-2.206)"
="1.ind"	="0.000"	="0.000"	="0.000"	="0.000"
=""	="(.)"	="(.)"	="(.)"	="(.)"
="2.ind"	="-0.003"	="-0.006"	="-0.006"	="-0.004"
=""	="(-0.153)"	="(-0.294)"	="(-0.288)"	="(-0.217)"
="3.ind"	="0.000"	="-0.003"	="-0.003"	="-0.002"
=""	="(0.004)"	="(-0.187)"	="(-0.181)"	="(-0.132)"
="4.ind"	="-0.004"	="-0.008"	="-0.007"	="-0.006"
=""	="(-0.207)"	="(-0.429)"	="(-0.404)"	="(-0.350)"
="5.ind"	="-0.005"	="-0.009"	="-0.009"	="-0.008"
=""	="(-0.293)"	="(-0.511)"	="(-0.499)"	="(-0.427)"
="6.ind"	="-0.004"	="-0.007"	="-0.006"	="-0.005"
=""	="(-0.178)"	="(-0.346)"	="(-0.313)"	="(-0.259)"
="7.ind"	="0.003"	="-0.001"	="-0.001"	="0.000"
=""	="(0.145)"	="(-0.070)"	="(-0.032)"	="(0.019)"
="8.ind"	="0.004"	="0.000"	="-0.000"	="0.002"
=""	="(0.191)"	="(0.015)"	="(-0.002)"	="(0.089)"
="9.ind"	="0.001"	="-0.004"	="-0.004"	="-0.002"
=""	="(0.027)"	="(-0.196)"	="(-0.210)"	="(-0.117)"
="10.ind"	="-0.017"	="-0.022"	="-0.023"	="-0.021"
=""	="(-0.798)"	="(-1.032)"	="(-1.073)"	="(-0.998)"
="11.ind"	="-0.056*"	="-0.063*"	="-0.061*"	="-0.061*"
=""	="(-1.710)"	="(-1.930)"	="(-1.874)"	="(-1.864)"
="12.ind"	="0.020"	="0.016"	="0.016"	="0.017"
=""	="(1.052)"	="(0.855)"	="(0.824)"	="(0.927)"
="14.ind"	="-0.002"	="-0.007"	="-0.007"	="-0.005"
=""	="(-0.094)"	="(-0.353)"	="(-0.351)"	="(-0.265)"
="15.ind"	="-0.001"	="-0.007"	="-0.007"	="-0.005"
=""	="(-0.071)"	="(-0.373)"	="(-0.346)"	="(-0.247)"
="16.ind"	="0.039"	="0.038"	="0.036"	="0.038"
=""	="(1.634)"	="(1.582)"	="(1.506)"	="(1.585)"
="17.ind"	="0.018"	="0.012"	="0.014"	="0.016"
=""	="(0.877)"	="(0.619)"	="(0.717)"	="(0.775)"
="18.ind"	="0.004"	="0.000"	="0.001"	="0.002"
=""	="(0.151)"	="(0.001)"	="(0.047)"	="(0.055)"
="19.ind"	="0.010"	="0.008"	="0.008"	="0.012"
=""	="(0.333)"	="(0.281)"	="(0.279)"	="(0.403)"
="20.ind"	="0.011"	="0.008"	="0.007"	="0.009"
=""	="(0.439)"	="(0.306)"	="(0.270)"	="(0.332)"
="21.ind"	="0.022"	="0.018"	="0.016"	="0.019"
=""	="(1.013)"	="(0.827)"	="(0.774)"	="(0.890)"
="22.ind"	="-0.002"	="-0.006"	="-0.006"	="-0.004"
=""	="(-0.077)"	="(-0.299)"	="(-0.310)"	="(-0.224)"
="Xdlev4zWBDum5"	=""	="0.076***"	=""	=""
=""	=""	="(9.007)"	=""	=""
="Xdlev4zWBNum5"	=""	=""	="0.046***"	=""
=""	=""	=""	="(10.215)"	=""
="Xdlev4zWBBL5"	=""	=""	=""	="0.333***"
=""	=""	=""	=""	="(7.929)"
="_cons"	="0.013"	="0.016"	="0.016"	="0.015"
=""	="(0.701)"	="(0.916)"	="(0.917)"	="(0.833)"
="N"	="26001"	="26001"	="26001"	="26001"
="r2"	="0.188"	="0.191"	="0.192"	="0.190"
="r2_a"	="0.059"	="0.062"	="0.063"	="0.062"
="F"	="167.653"	="165.529"	="166.423"	="164.826"
="t statistics in parentheses"
="* p<0.1	** p<0.05	*** p<0.01"
