# Supplementary material for: Non-controlling large shareholders and dynamic capital structure adjustment in China
Source: PLoS One. 2024 Jul 31;19(7):e0307066. doi: 10.1371/journal.pone.0307066 (PMC11290624; doi:10.1371/journal.pone.0307066)
Supplement: S1 Data — (ZIP) [file pone.0307066.s001.zip › Data/result/Table5.csv]

=""	="(1)"	="(2)"	="(3)"
=""	="abs4z"	="abs4z"	="abs4z"
="WBDum5"	="-0.004***"	=""	=""
=""	="(-2.721)"	=""	=""
="Size_1_w"	="-0.009***"	="-0.009***"	="-0.009***"
=""	="(-7.682)"	="(-7.672)"	="(-7.694)"
="RoA_1_w"	="-0.175***"	="-0.175***"	="-0.175***"
=""	="(-15.105)"	="(-15.092)"	="(-15.101)"
="Growth_1_w"	="-0.003**"	="-0.003**"	="-0.003**"
=""	="(-2.517)"	="(-2.450)"	="(-2.488)"
="Pota_1_w"	="-0.065***"	="-0.065***"	="-0.065***"
=""	="(-11.934)"	="(-11.960)"	="(-11.917)"
="Ndts1_1_w"	="-0.107"	="-0.109"	="-0.110"
=""	="(-1.410)"	="(-1.430)"	="(-1.437)"
="lev_1ind_w"	="0.052***"	="0.052***"	="0.052***"
=""	="(2.864)"	="(2.865)"	="(2.874)"
="2010.year"	="0.000"	="0.000"	="0.000"
=""	="(.)"	="(.)"	="(.)"
="2011.year"	="0.006**"	="0.006**"	="0.006**"
=""	="(2.222)"	="(2.208)"	="(2.223)"
="2012.year"	="0.013***"	="0.013***"	="0.013***"
=""	="(4.952)"	="(4.946)"	="(4.957)"
="2013.year"	="0.009***"	="0.009***"	="0.009***"
=""	="(3.653)"	="(3.646)"	="(3.652)"
="2014.year"	="0.008***"	="0.008***"	="0.008***"
=""	="(3.330)"	="(3.324)"	="(3.338)"
="2015.year"	="0.008***"	="0.008***"	="0.008***"
=""	="(3.167)"	="(3.178)"	="(3.156)"
="2016.year"	="0.006**"	="0.006**"	="0.006**"
=""	="(2.419)"	="(2.440)"	="(2.412)"
="2017.year"	="0.006**"	="0.006**"	="0.006**"
=""	="(2.248)"	="(2.266)"	="(2.237)"
="2018.year"	="0.009***"	="0.009***"	="0.009***"
=""	="(3.152)"	="(3.162)"	="(3.123)"
="2019.year"	="0.008***"	="0.008***"	="0.008***"
=""	="(3.039)"	="(3.056)"	="(3.008)"
="2020.year"	="0.008***"	="0.008***"	="0.008***"
=""	="(2.967)"	="(2.968)"	="(2.934)"
="1.ind"	="0.000"	="0.000"	="0.000"
=""	="(.)"	="(.)"	="(.)"
="2.ind"	="-0.028"	="-0.027"	="-0.028"
=""	="(-1.564)"	="(-1.523)"	="(-1.557)"
="3.ind"	="-0.002"	="-0.001"	="-0.001"
=""	="(-0.106)"	="(-0.086)"	="(-0.088)"
="4.ind"	="-0.002"	="-0.002"	="-0.002"
=""	="(-0.130)"	="(-0.112)"	="(-0.117)"
="5.ind"	="-0.012"	="-0.011"	="-0.011"
=""	="(-0.727)"	="(-0.705)"	="(-0.708)"
="6.ind"	="0.012"	="0.012"	="0.013"
=""	="(0.691)"	="(0.692)"	="(0.703)"
="7.ind"	="-0.021"	="-0.021"	="-0.021"
=""	="(-1.197)"	="(-1.171)"	="(-1.185)"
="8.ind"	="-0.049***"	="-0.048***"	="-0.048***"
=""	="(-2.694)"	="(-2.671)"	="(-2.677)"
="9.ind"	="-0.001"	="-0.000"	="-0.001"
=""	="(-0.037)"	="(-0.023)"	="(-0.031)"
="10.ind"	="0.022"	="0.023"	="0.023"
=""	="(1.181)"	="(1.240)"	="(1.223)"
="11.ind"	="0.007"	="0.008"	="0.007"
=""	="(0.249)"	="(0.272)"	="(0.248)"
="12.ind"	="0.010"	="0.010"	="0.010"
=""	="(0.595)"	="(0.618)"	="(0.610)"
="14.ind"	="-0.025"	="-0.025"	="-0.025"
=""	="(-1.454)"	="(-1.426)"	="(-1.434)"
="15.ind"	="0.006"	="0.006"	="0.006"
=""	="(0.331)"	="(0.335)"	="(0.345)"
="16.ind"	="-0.025"	="-0.025"	="-0.025"
=""	="(-1.203)"	="(-1.187)"	="(-1.192)"
="17.ind"	="-0.011"	="-0.011"	="-0.011"
=""	="(-0.605)"	="(-0.606)"	="(-0.602)"
="18.ind"	="0.020"	="0.021"	="0.020"
=""	="(0.796)"	="(0.815)"	="(0.790)"
="19.ind"	="0.054**"	="0.055**"	="0.055**"
=""	="(2.140)"	="(2.164)"	="(2.177)"
="20.ind"	="0.081***"	="0.082***"	="0.082***"
=""	="(3.581)"	="(3.635)"	="(3.620)"
="21.ind"	="-0.011"	="-0.010"	="-0.011"
=""	="(-0.617)"	="(-0.564)"	="(-0.586)"
="22.ind"	="0.000"	="0.001"	="0.000"
=""	="(0.010)"	="(0.030)"	="(0.028)"
="WBNum5"	=""	="-0.002***"	=""
=""	=""	="(-3.079)"	=""
="WBBL5_w"	=""	=""	="-0.015**"
=""	=""	=""	="(-2.070)"
="_cons"	="0.335***"	="0.335***"	="0.335***"
=""	="(11.172)"	="(11.151)"	="(11.153)"
="N"	="26001"	="26001"	="26001"
="r2"	="0.027"	="0.027"	="0.027"
="r2_a"	="-0.128"	="-0.128"	="-0.128"
="F"	="16.713"	="16.770"	="16.626"
="t statistics in parentheses"
="* p<0.1	** p<0.05	*** p<0.01"
