# Supplementary material for: Non-controlling large shareholders and dynamic capital structure adjustment in China
Source: PLoS One. 2024 Jul 31;19(7):e0307066. doi: 10.1371/journal.pone.0307066 (PMC11290624; doi:10.1371/journal.pone.0307066)
Supplement: S1 Data — (ZIP) [file pone.0307066.s001.zip › Data/result/Table6.csv]

=""	="(1)"	="(2)"	="(3)"	="(4)"	="(5)"	="(6)"	="(7)"	="(8)"	="(9)"
=""	="Ydlev"	="Ydlev"	="Ydlev"	="Ydlev"	="Ydlev"	="Ydlev"	="Ydlev"	="Ydlev"	="Ydlev"
="Xdlev4z"	="0.412***"	="0.410***"	="0.419***"	="0.387***"	="0.386***"	="0.388***"	=""	=""	=""
=""	="(29.068)"	="(30.284)"	="(30.761)"	="(28.783)"	="(29.794)"	="(29.531)"	=""	=""	=""
="Xdlev4zWBDum5"	="0.179***"	=""	=""	="-0.008"	=""	=""	=""	=""	=""
=""	="(13.361)"	=""	=""	="(-0.649)"	=""	=""	=""	=""	=""
="2010.year"	="0.000"	="0.000"	="0.000"	="0.000"	="0.000"	="0.000"	="0.000"	="0.000"	="0.000"
=""	="(.)"	="(.)"	="(.)"	="(.)"	="(.)"	="(.)"	="(.)"	="(.)"	="(.)"
="2011.year"	="-0.006*"	="-0.007*"	="-0.007*"	="0.004"	="0.004"	="0.004"	="-0.002"	="-0.002"	="-0.002"
=""	="(-1.686)"	="(-1.853)"	="(-1.747)"	="(0.893)"	="(0.890)"	="(0.888)"	="(-0.534)"	="(-0.685)"	="(-0.586)"
="2012.year"	="0.003"	="0.003"	="0.003"	="0.000"	="0.000"	="0.000"	="0.003"	="0.003"	="0.003"
=""	="(0.909)"	="(0.773)"	="(0.904)"	="(0.090)"	="(0.087)"	="(0.089)"	="(1.048)"	="(0.938)"	="(1.045)"
="2013.year"	="-0.004"	="-0.005"	="-0.004"	="0.003"	="0.003"	="0.003"	="-0.001"	="-0.001"	="-0.001"
=""	="(-1.115)"	="(-1.234)"	="(-1.195)"	="(0.797)"	="(0.796)"	="(0.792)"	="(-0.343)"	="(-0.424)"	="(-0.381)"
="2014.year"	="-0.013***"	="-0.014***"	="-0.014***"	="0.005"	="0.005"	="0.004"	="-0.005**"	="-0.006**"	="-0.005**"
=""	="(-3.540)"	="(-3.691)"	="(-3.680)"	="(1.189)"	="(1.194)"	="(1.188)"	="(-1.980)"	="(-2.083)"	="(-2.047)"
="2015.year"	="-0.023***"	="-0.024***"	="-0.023***"	="0.010***"	="0.010***"	="0.010***"	="-0.009***"	="-0.010***"	="-0.010***"
=""	="(-6.249)"	="(-6.389)"	="(-6.311)"	="(2.693)"	="(2.697)"	="(2.689)"	="(-3.543)"	="(-3.632)"	="(-3.591)"
="2016.year"	="-0.026***"	="-0.026***"	="-0.026***"	="0.008**"	="0.008**"	="0.008**"	="-0.013***"	="-0.013***"	="-0.014***"
=""	="(-7.010)"	="(-6.959)"	="(-6.991)"	="(2.148)"	="(2.150)"	="(2.142)"	="(-5.088)"	="(-5.077)"	="(-5.119)"
="2017.year"	="-0.018***"	="-0.018***"	="-0.018***"	="0.013***"	="0.013***"	="0.013***"	="-0.004"	="-0.004"	="-0.004"
=""	="(-4.783)"	="(-4.733)"	="(-4.812)"	="(3.360)"	="(3.361)"	="(3.355)"	="(-1.395)"	="(-1.404)"	="(-1.457)"
="2018.year"	="-0.012***"	="-0.012***"	="-0.012***"	="0.013***"	="0.013***"	="0.013***"	="-0.000"	="-0.000"	="-0.000"
=""	="(-3.125)"	="(-3.184)"	="(-3.263)"	="(3.417)"	="(3.415)"	="(3.407)"	="(-0.023)"	="(-0.076)"	="(-0.152)"
="2019.year"	="-0.016***"	="-0.016***"	="-0.016***"	="0.008**"	="0.008**"	="0.008**"	="-0.008***"	="-0.008***"	="-0.008***"
=""	="(-4.278)"	="(-4.278)"	="(-4.351)"	="(2.089)"	="(2.087)"	="(2.080)"	="(-2.908)"	="(-2.931)"	="(-3.019)"
="2020.year"	="-0.019***"	="-0.019***"	="-0.020***"	="0.014***"	="0.014***"	="0.014***"	="-0.006**"	="-0.006**"	="-0.006**"
=""	="(-4.987)"	="(-5.078)"	="(-5.176)"	="(3.866)"	="(3.865)"	="(3.854)"	="(-2.174)"	="(-2.247)"	="(-2.345)"
="1.ind"	="0.000"	="0.000"	="0.000"	="0.000"	="0.000"	="0.000"	="0.000"	="0.000"	="0.000"
=""	="(.)"	="(.)"	="(.)"	="(.)"	="(.)"	="(.)"	="(.)"	="(.)"	="(.)"
="2.ind"	="0.027"	="0.032"	="0.029"	="-0.073**"	="-0.073**"	="-0.072**"	="-0.018"	="-0.014"	="-0.015"
=""	="(0.773)"	="(0.936)"	="(0.847)"	="(-2.077)"	="(-2.077)"	="(-2.066)"	="(-0.837)"	="(-0.669)"	="(-0.726)"
="3.ind"	="0.038"	="0.039"	="0.042"	="-0.072**"	="-0.071**"	="-0.071**"	="-0.007"	="-0.006"	="-0.005"
=""	="(1.175)"	="(1.194)"	="(1.282)"	="(-2.369)"	="(-2.365)"	="(-2.355)"	="(-0.381)"	="(-0.308)"	="(-0.241)"
="4.ind"	="0.021"	="0.023"	="0.026"	="-0.076**"	="-0.076**"	="-0.076**"	="-0.013"	="-0.011"	="-0.010"
=""	="(0.673)"	="(0.731)"	="(0.818)"	="(-2.548)"	="(-2.546)"	="(-2.537)"	="(-0.679)"	="(-0.578)"	="(-0.520)"
="5.ind"	="0.023"	="0.026"	="0.029"	="-0.075**"	="-0.074**"	="-0.074**"	="-0.017"	="-0.015"	="-0.014"
=""	="(0.726)"	="(0.803)"	="(0.905)"	="(-2.515)"	="(-2.510)"	="(-2.503)"	="(-0.928)"	="(-0.823)"	="(-0.728)"
="6.ind"	="0.037"	="0.041"	="0.044"	="-0.115***"	="-0.115***"	="-0.115***"	="-0.015"	="-0.015"	="-0.012"
=""	="(1.013)"	="(1.129)"	="(1.205)"	="(-3.559)"	="(-3.558)"	="(-3.551)"	="(-0.733)"	="(-0.706)"	="(-0.593)"
="7.ind"	="0.017"	="0.020"	="0.022"	="-0.032"	="-0.032"	="-0.032"	="-0.010"	="-0.007"	="-0.006"
=""	="(0.491)"	="(0.585)"	="(0.655)"	="(-0.941)"	="(-0.936)"	="(-0.934)"	="(-0.484)"	="(-0.338)"	="(-0.302)"
="8.ind"	="0.012"	="0.011"	="0.014"	="-0.024"	="-0.024"	="-0.023"	="-0.008"	="-0.006"	="-0.004"
=""	="(0.343)"	="(0.317)"	="(0.430)"	="(-0.668)"	="(-0.657)"	="(-0.653)"	="(-0.381)"	="(-0.301)"	="(-0.194)"
="9.ind"	="0.022"	="0.021"	="0.026"	="-0.059**"	="-0.059**"	="-0.058**"	="-0.005"	="-0.004"	="-0.002"
=""	="(0.670)"	="(0.640)"	="(0.791)"	="(-1.979)"	="(-1.975)"	="(-1.968)"	="(-0.256)"	="(-0.235)"	="(-0.114)"
="10.ind"	="-0.002"	="0.010"	="0.008"	="-0.094***"	="-0.094***"	="-0.094***"	="-0.026"	="-0.022"	="-0.021"
=""	="(-0.041)"	="(0.286)"	="(0.222)"	="(-2.854)"	="(-2.846)"	="(-2.836)"	="(-1.212)"	="(-0.994)"	="(-0.986)"
="11.ind"	="-0.034"	="-0.028"	="-0.035"	="-0.112"	="-0.112"	="-0.112"	="-0.066**"	="-0.060*"	="-0.064*"
=""	="(-0.740)"	="(-0.607)"	="(-0.761)"	="(-1.369)"	="(-1.372)"	="(-1.372)"	="(-1.986)"	="(-1.815)"	="(-1.906)"
="12.ind"	="0.048"	="0.047"	="0.050"	="-0.053*"	="-0.052*"	="-0.052*"	="0.016"	="0.018"	="0.019"
=""	="(1.405)"	="(1.391)"	="(1.459)"	="(-1.779)"	="(-1.771)"	="(-1.768)"	="(0.848)"	="(0.934)"	="(1.010)"
="14.ind"	="0.023"	="0.024"	="0.026"	="-0.048"	="-0.048"	="-0.048"	="-0.017"	="-0.015"	="-0.013"
=""	="(0.703)"	="(0.727)"	="(0.801)"	="(-1.534)"	="(-1.532)"	="(-1.524)"	="(-0.858)"	="(-0.755)"	="(-0.668)"
="15.ind"	="0.026"	="0.025"	="0.029"	="-0.062**"	="-0.062**"	="-0.062**"	="-0.010"	="-0.009"	="-0.006"
=""	="(0.755)"	="(0.746)"	="(0.870)"	="(-1.987)"	="(-1.984)"	="(-1.973)"	="(-0.489)"	="(-0.432)"	="(-0.281)"
="16.ind"	="0.094**"	="0.092**"	="0.095**"	="0.029"	="0.029"	="0.029"	="0.042*"	="0.041*"	="0.044*"
=""	="(2.281)"	="(2.251)"	="(2.317)"	="(0.740)"	="(0.743)"	="(0.745)"	="(1.751)"	="(1.709)"	="(1.832)"
="17.ind"	="0.055"	="0.055"	="0.058*"	="-0.050"	="-0.050"	="-0.050"	="0.004"	="0.006"	="0.008"
=""	="(1.553)"	="(1.563)"	="(1.646)"	="(-1.550)"	="(-1.555)"	="(-1.554)"	="(0.186)"	="(0.300)"	="(0.380)"
="18.ind"	="0.045"	="0.051"	="0.045"	="-0.092*"	="-0.092*"	="-0.091*"	="0.006"	="0.012"	="0.008"
=""	="(1.035)"	="(1.164)"	="(1.016)"	="(-1.897)"	="(-1.896)"	="(-1.892)"	="(0.203)"	="(0.390)"	="(0.262)"
="19.ind"	="0.029"	="0.039"	="0.049"	="-0.108**"	="-0.108**"	="-0.108**"	="0.009"	="0.011"	="0.018"
=""	="(0.532)"	="(0.725)"	="(0.903)"	="(-2.452)"	="(-2.446)"	="(-2.449)"	="(0.322)"	="(0.374)"	="(0.627)"
="20.ind"	="0.097**"	="0.104**"	="0.104**"	="-0.075*"	="-0.075*"	="-0.075*"	="0.017"	="0.022"	="0.022"
=""	="(2.103)"	="(2.273)"	="(2.252)"	="(-1.893)"	="(-1.893)"	="(-1.887)"	="(0.631)"	="(0.825)"	="(0.845)"
="21.ind"	="0.044"	="0.054"	="0.054"	="-0.032"	="-0.032"	="-0.032"	="0.014"	="0.018"	="0.019"
=""	="(1.132)"	="(1.400)"	="(1.403)"	="(-0.998)"	="(-0.990)"	="(-0.987)"	="(0.668)"	="(0.836)"	="(0.901)"
="22.ind"	="0.015"	="0.016"	="0.019"	="-0.060*"	="-0.059*"	="-0.059*"	="-0.011"	="-0.009"	="-0.007"
=""	="(0.462)"	="(0.483)"	="(0.581)"	="(-1.885)"	="(-1.879)"	="(-1.872)"	="(-0.532)"	="(-0.452)"	="(-0.360)"
="Xdlev4zWBNum5"	=""	="0.128***"	=""	=""	="-0.003"	=""	=""	=""	=""
=""	=""	="(16.966)"	=""	=""	="(-0.529)"	=""	=""	=""	=""
="Xdlev4zWBBL5"	=""	=""	="1.053***"	=""	=""	="-0.053"	=""	=""	=""
=""	=""	=""	="(14.994)"	=""	=""	="(-0.851)"	=""	=""	=""
="Xdlev4zWBDum5above4z"	=""	=""	=""	=""	=""	=""	="0.179***"	=""	=""
=""	=""	=""	=""	=""	=""	=""	="(9.436)"	=""	=""
="Xdlev4zabove4z"	=""	=""	=""	=""	=""	=""	="0.356***"	="0.370***"	="0.371***"
=""	=""	=""	=""	=""	=""	=""	="(24.117)"	="(27.211)"	="(27.366)"
="WBDum5above4z"	=""	=""	=""	=""	=""	=""	="0.000"	=""	=""
=""	=""	=""	=""	=""	=""	=""	="(0.058)"	=""	=""
="above4z"	=""	=""	=""	=""	=""	=""	="-0.032***"	="-0.030***"	="-0.032***"
=""	=""	=""	=""	=""	=""	=""	="(-13.941)"	="(-14.015)"	="(-15.102)"
="Xdlev4zWBNum5above4z"	=""	=""	=""	=""	=""	=""	=""	="0.105***"	=""
=""	=""	=""	=""	=""	=""	=""	=""	="(10.117)"	=""
="WBNum5above4z"	=""	=""	=""	=""	=""	=""	=""	="-0.003"	=""
=""	=""	=""	=""	=""	=""	=""	=""	="(-1.640)"	=""
="Xdlev4zWBBL5above4z"	=""	=""	=""	=""	=""	=""	=""	=""	="0.953***"
=""	=""	=""	=""	=""	=""	=""	=""	=""	="(10.093)"
="WBBL5above4z"	=""	=""	=""	=""	=""	=""	=""	=""	="0.001"
=""	=""	=""	=""	=""	=""	=""	=""	=""	="(0.084)"
="_cons"	="0.045"	="0.043"	="0.040"	="0.036"	="0.036"	="0.036"	="0.067***"	="0.065***"	="0.064***"
=""	="(1.421)"	="(1.375)"	="(1.291)"	="(1.257)"	="(1.252)"	="(1.244)"	="(3.687)"	="(3.589)"	="(3.514)"
="N"	="12285"	="12285"	="12285"	="13716"	="13716"	="13716"	="26001"	="26001"	="26001"
="r2"	="0.170"	="0.179"	="0.174"	="0.096"	="0.096"	="0.096"	="0.161"	="0.164"	="0.161"
="r2_a"	="-0.039"	="-0.028"	="-0.035"	="-0.130"	="-0.130"	="-0.130"	="0.027"	="0.031"	="0.027"
="F"	="62.903"	="66.948"	="64.616"	="36.525"	="36.520"	="36.535"	="126.246"	="129.205"	="126.641"
="t statistics in parentheses"
="* p<0.1	** p<0.05	*** p<0.01"
