# Supplementary material for: Non-controlling large shareholders and dynamic capital structure adjustment in China
Source: PLoS One. 2024 Jul 31;19(7):e0307066. doi: 10.1371/journal.pone.0307066 (PMC11290624; doi:10.1371/journal.pone.0307066)
Supplement: S1 Data — (ZIP) [file pone.0307066.s001.zip › Data/result/Table7.csv]

=""	="(1)"	="(2)"	="(3)"	="(4)"	="(5)"	="(6)"	="(7)"	="(8)"	="(9)"
=""	="Ydlev"	="Ydlev"	="Ydlev"	="Ydlev"	="Ydlev"	="Ydlev"	="Ydlev"	="Ydlev"	="Ydlev"
="Xdlev4z"	="0.298***"	="0.296***"	="0.308***"	="0.422***"	="0.422***"	="0.425***"	="0.360***"	="0.363***"	="0.370***"
=""	="(29.673)"	="(30.779)"	="(31.486)"	="(40.832)"	="(44.291)"	="(44.606)"	="(49.230)"	="(53.233)"	="(53.908)"
="Xdlev4zWBDum5"	="0.092***"	=""	=""	="0.063***"	=""	=""	="0.039***"	=""	=""
=""	="(7.815)"	=""	=""	="(5.334)"	=""	=""	="(3.129)"	=""	=""
="2010.year"	="0.000"	="0.000"	="0.000"	="0.000"	="0.000"	="0.000"	="0.000"	="0.000"	="0.000"
=""	="(.)"	="(.)"	="(.)"	="(.)"	="(.)"	="(.)"	="(.)"	="(.)"	="(.)"
="2011.year"	="0.004"	="0.003"	="0.003"	="-0.010**"	="-0.010**"	="-0.010**"	="-0.002"	="-0.002"	="-0.002"
=""	="(1.187)"	="(1.077)"	="(1.126)"	="(-2.130)"	="(-2.121)"	="(-2.102)"	="(-0.887)"	="(-0.895)"	="(-0.865)"
="2012.year"	="0.003"	="0.003"	="0.003"	="-0.005"	="-0.005"	="-0.005"	="-0.000"	="-0.000"	="-0.000"
=""	="(1.142)"	="(0.997)"	="(1.141)"	="(-1.065)"	="(-1.074)"	="(-1.081)"	="(-0.132)"	="(-0.119)"	="(-0.116)"
="2013.year"	="-0.001"	="-0.001"	="-0.001"	="-0.006"	="-0.006"	="-0.006"	="-0.003"	="-0.003"	="-0.003"
=""	="(-0.350)"	="(-0.497)"	="(-0.437)"	="(-1.347)"	="(-1.316)"	="(-1.327)"	="(-1.316)"	="(-1.283)"	="(-1.303)"
="2014.year"	="-0.004"	="-0.004"	="-0.004"	="-0.007"	="-0.007"	="-0.007"	="-0.005**"	="-0.006**"	="-0.006**"
=""	="(-1.218)"	="(-1.388)"	="(-1.311)"	="(-1.604)"	="(-1.596)"	="(-1.617)"	="(-2.105)"	="(-2.124)"	="(-2.145)"
="2015.year"	="-0.009***"	="-0.009***"	="-0.009***"	="-0.009**"	="-0.009**"	="-0.009**"	="-0.009***"	="-0.009***"	="-0.009***"
=""	="(-2.979)"	="(-3.154)"	="(-3.020)"	="(-2.021)"	="(-2.053)"	="(-2.017)"	="(-3.570)"	="(-3.649)"	="(-3.592)"
="2016.year"	="-0.005*"	="-0.006*"	="-0.005*"	="-0.015***"	="-0.015***"	="-0.014***"	="-0.012***"	="-0.012***"	="-0.012***"
=""	="(-1.744)"	="(-1.861)"	="(-1.786)"	="(-3.397)"	="(-3.412)"	="(-3.375)"	="(-4.600)"	="(-4.657)"	="(-4.605)"
="2017.year"	="-0.011***"	="-0.011***"	="-0.011***"	="0.002"	="0.002"	="0.002"	="-0.003"	="-0.004"	="-0.004"
=""	="(-3.581)"	="(-3.738)"	="(-3.621)"	="(0.478)"	="(0.461)"	="(0.493)"	="(-1.352)"	="(-1.420)"	="(-1.362)"
="2018.year"	="-0.010***"	="-0.010***"	="-0.010***"	="0.007"	="0.007"	="0.007"	="-0.000"	="-0.001"	="-0.000"
=""	="(-3.234)"	="(-3.461)"	="(-3.282)"	="(1.591)"	="(1.582)"	="(1.624)"	="(-0.121)"	="(-0.214)"	="(-0.108)"
="2019.year"	="-0.012***"	="-0.013***"	="-0.012***"	="-0.001"	="-0.001"	="-0.001"	="-0.007***"	="-0.007***"	="-0.007***"
=""	="(-4.115)"	="(-4.320)"	="(-4.125)"	="(-0.290)"	="(-0.311)"	="(-0.263)"	="(-2.641)"	="(-2.749)"	="(-2.632)"
="2020.year"	="-0.007**"	="-0.007**"	="-0.007**"	="-0.001"	="-0.001"	="-0.001"	="-0.005**"	="-0.006**"	="-0.005**"
=""	="(-2.273)"	="(-2.443)"	="(-2.280)"	="(-0.258)"	="(-0.286)"	="(-0.247)"	="(-2.119)"	="(-2.241)"	="(-2.146)"
="1.ind"	="0.000"	="0.000"	="0.000"	="0.000"	="0.000"	="0.000"	="0.000"	="0.000"	="0.000"
=""	="(.)"	="(.)"	="(.)"	="(.)"	="(.)"	="(.)"	="(.)"	="(.)"	="(.)"
="2.ind"	="0.035"	="0.038"	="0.042*"	="-0.033"	="-0.036"	="-0.036"	="-0.004"	="-0.006"	="-0.005"
=""	="(1.404)"	="(1.533)"	="(1.681)"	="(-1.015)"	="(-1.111)"	="(-1.115)"	="(-0.215)"	="(-0.273)"	="(-0.228)"
="3.ind"	="-0.008"	="-0.005"	="-0.004"	="0.005"	="0.001"	="0.002"	="-0.002"	="-0.003"	="-0.002"
=""	="(-0.352)"	="(-0.237)"	="(-0.196)"	="(0.149)"	="(0.044)"	="(0.060)"	="(-0.123)"	="(-0.175)"	="(-0.127)"
="4.ind"	="0.008"	="0.011"	="0.011"	="-0.014"	="-0.016"	="-0.015"	="-0.006"	="-0.007"	="-0.006"
=""	="(0.352)"	="(0.500)"	="(0.520)"	="(-0.468)"	="(-0.551)"	="(-0.522)"	="(-0.340)"	="(-0.383)"	="(-0.314)"
="5.ind"	="-0.013"	="-0.008"	="-0.007"	="-0.011"	="-0.014"	="-0.013"	="-0.008"	="-0.009"	="-0.007"
=""	="(-0.555)"	="(-0.368)"	="(-0.317)"	="(-0.363)"	="(-0.461)"	="(-0.426)"	="(-0.420)"	="(-0.484)"	="(-0.406)"
="6.ind"	="-0.015"	="-0.013"	="-0.014"	="-0.013"	="-0.016"	="-0.015"	="-0.006"	="-0.006"	="-0.005"
=""	="(-0.491)"	="(-0.426)"	="(-0.450)"	="(-0.428)"	="(-0.496)"	="(-0.466)"	="(-0.301)"	="(-0.311)"	="(-0.251)"
="7.ind"	="-0.001"	="0.002"	="0.003"	="0.015"	="0.014"	="0.015"	="0.001"	="0.000"	="0.002"
=""	="(-0.052)"	="(0.082)"	="(0.145)"	="(0.467)"	="(0.418)"	="(0.441)"	="(0.032)"	="(0.005)"	="(0.080)"
="8.ind"	="-0.029"	="-0.025"	="-0.022"	="0.009"	="0.005"	="0.006"	="0.003"	="0.000"	="0.003"
=""	="(-1.173)"	="(-1.015)"	="(-0.902)"	="(0.285)"	="(0.161)"	="(0.203)"	="(0.126)"	="(0.023)"	="(0.129)"
="9.ind"	="0.004"	="0.007"	="0.009"	="-0.010"	="-0.013"	="-0.012"	="-0.001"	="-0.003"	="-0.001"
=""	="(0.174)"	="(0.319)"	="(0.424)"	="(-0.328)"	="(-0.439)"	="(-0.399)"	="(-0.080)"	="(-0.175)"	="(-0.068)"
="10.ind"	="-0.010"	="-0.007"	="-0.006"	="-0.047"	="-0.051"	="-0.050"	="-0.021"	="-0.023"	="-0.021"
=""	="(-0.395)"	="(-0.284)"	="(-0.241)"	="(-1.390)"	="(-1.522)"	="(-1.474)"	="(-0.981)"	="(-1.075)"	="(-0.998)"
="11.ind"	="0.054"	="0.060"	="0.061"	="-0.104**"	="-0.106**"	="-0.107**"	="-0.063*"	="-0.062*"	="-0.062*"
=""	="(1.120)"	="(1.253)"	="(1.260)"	="(-2.232)"	="(-2.271)"	="(-2.297)"	="(-1.924)"	="(-1.886)"	="(-1.904)"
="12.ind"	="0.011"	="0.017"	="0.018"	="0.004"	="0.000"	="0.002"	="0.017"	="0.015"	="0.017"
=""	="(0.464)"	="(0.684)"	="(0.733)"	="(0.140)"	="(0.007)"	="(0.058)"	="(0.919)"	="(0.815)"	="(0.915)"
="14.ind"	="-0.008"	="-0.004"	="-0.002"	="-0.005"	="-0.009"	="-0.008"	="-0.005"	="-0.006"	="-0.005"
=""	="(-0.349)"	="(-0.172)"	="(-0.102)"	="(-0.181)"	="(-0.294)"	="(-0.261)"	="(-0.261)"	="(-0.335)"	="(-0.247)"
="15.ind"	="-0.022"	="-0.017"	="-0.016"	="0.004"	="0.001"	="0.003"	="-0.006"	="-0.007"	="-0.004"
=""	="(-0.871)"	="(-0.676)"	="(-0.628)"	="(0.131)"	="(0.031)"	="(0.094)"	="(-0.292)"	="(-0.333)"	="(-0.214)"
="16.ind"	="0.015"	="0.016"	="0.019"	="0.046"	="0.042"	="0.043"	="0.037"	="0.035"	="0.036"
=""	="(0.509)"	="(0.557)"	="(0.637)"	="(1.232)"	="(1.110)"	="(1.145)"	="(1.574)"	="(1.481)"	="(1.530)"
="17.ind"	="0.011"	="0.016"	="0.017"	="0.015"	="0.014"	="0.015"	="0.014"	="0.015"	="0.016"
=""	="(0.410)"	="(0.626)"	="(0.664)"	="(0.472)"	="(0.435)"	="(0.459)"	="(0.720)"	="(0.746)"	="(0.823)"
="18.ind"	="-0.013"	="-0.008"	="-0.006"	="0.024"	="0.022"	="0.021"	="0.003"	="0.003"	="0.003"
=""	="(-0.378)"	="(-0.245)"	="(-0.165)"	="(0.495)"	="(0.454)"	="(0.432)"	="(0.114)"	="(0.087)"	="(0.105)"
="19.ind"	="-0.074**"	="-0.069*"	="-0.069*"	="0.044"	="0.041"	="0.047"	="0.010"	="0.008"	="0.012"
=""	="(-2.009)"	="(-1.882)"	="(-1.866)"	="(0.952)"	="(0.884)"	="(1.019)"	="(0.331)"	="(0.284)"	="(0.429)"
="21.ind"	="-0.005"	="-0.002"	="0.000"	="0.043"	="0.038"	="0.041"	="0.019"	="0.017"	="0.019"
=""	="(-0.209)"	="(-0.074)"	="(0.006)"	="(1.274)"	="(1.140)"	="(1.206)"	="(0.910)"	="(0.787)"	="(0.911)"
="22.ind"	="0.001"	="0.005"	="0.006"	="-0.021"	="-0.025"	="-0.024"	="-0.004"	="-0.006"	="-0.004"
=""	="(0.044)"	="(0.208)"	="(0.276)"	="(-0.659)"	="(-0.775)"	="(-0.745)"	="(-0.213)"	="(-0.295)"	="(-0.207)"
="Xdlev4zWBNum5"	=""	="0.064***"	=""	=""	="0.041***"	=""	=""	="0.031***"	=""
=""	=""	="(9.614)"	=""	=""	="(6.624)"	=""	=""	="(4.362)"	=""
="Xdlev4zWBBL5"	=""	=""	="0.393***"	=""	=""	="0.351***"	=""	=""	="0.130**"
=""	=""	=""	="(6.838)"	=""	=""	="(5.908)"	=""	=""	="(2.140)"
="20.ind"	=""	=""	=""	="0.007"	="0.003"	="0.004"	="0.009"	="0.007"	="0.008"
=""	=""	=""	=""	="(0.205)"	="(0.098)"	="(0.128)"	="(0.350)"	="(0.268)"	="(0.329)"
="Xdlev4zWBDum5FSTATE"	=""	=""	=""	=""	=""	=""	="0.057***"	=""	=""
=""	=""	=""	=""	=""	=""	=""	="(4.173)"	=""	=""
="Xdlev4zWBNum5FSTATE"	=""	=""	=""	=""	=""	=""	=""	="0.022***"	=""
=""	=""	=""	=""	=""	=""	=""	=""	="(2.756)"	=""
="Xdlev4zWBBL5FSTATE"	=""	=""	=""	=""	=""	=""	=""	=""	="0.324***"
=""	=""	=""	=""	=""	=""	=""	=""	=""	="(4.611)"
="_cons"	="0.017"	="0.013"	="0.012"	="0.013"	="0.016"	="0.015"	="0.015"	="0.016"	="0.014"
=""	="(0.787)"	="(0.632)"	="(0.548)"	="(0.458)"	="(0.559)"	="(0.521)"	="(0.816)"	="(0.892)"	="(0.799)"
="N"	="10126"	="10126"	="10126"	="15875"	="15875"	="15875"	="26001"	="26001"	="26001"
="r2"	="0.175"	="0.178"	="0.174"	="0.216"	="0.217"	="0.217"	="0.192"	="0.192"	="0.191"
="r2_a"	="0.056"	="0.059"	="0.054"	="0.065"	="0.066"	="0.065"	="0.063"	="0.064"	="0.062"
="F"	="60.527"	="61.745"	="59.971"	="114.762"	="115.376"	="115.019"	="161.158"	="161.658"	="160.620"
="t statistics in parentheses"
="* p<0.1	** p<0.05	*** p<0.01"
