# Supplementary material for: Non-controlling large shareholders and dynamic capital structure adjustment in China
Source: PLoS One. 2024 Jul 31;19(7):e0307066. doi: 10.1371/journal.pone.0307066 (PMC11290624; doi:10.1371/journal.pone.0307066)
Supplement: S1 Data — (ZIP) [file pone.0307066.s001.zip › Data/result/Table9.csv]

=""	="(1)"	="(2)"	="(3)"
=""	="Ydlev"	="Ydlev"	="Ydlev"
="Xdlev4z"	="0.358***"	="0.368***"	="0.382***"
=""	="(36.662)"	="(42.932)"	="(44.061)"
="Xdlev4zWBDum5"	="0.093***"	=""	=""
=""	="(8.944)"	=""	=""
="2010.year"	="0.000"	="0.000"	="0.000"
=""	="(.)"	="(.)"	="(.)"
="2011.year"	="-0.003"	="-0.003"	="-0.003"
=""	="(-0.757)"	="(-0.836)"	="(-0.799)"
="2012.year"	="-0.000"	="-0.001"	="-0.000"
=""	="(-0.136)"	="(-0.226)"	="(-0.142)"
="2013.year"	="-0.003"	="-0.003"	="-0.003"
=""	="(-0.888)"	="(-0.947)"	="(-0.909)"
="2014.year"	="-0.006**"	="-0.007**"	="-0.007**"
=""	="(-2.001)"	="(-2.095)"	="(-2.076)"
="2015.year"	="-0.009***"	="-0.009***"	="-0.009***"
=""	="(-2.837)"	="(-2.989)"	="(-2.877)"
="2016.year"	="-0.011***"	="-0.012***"	="-0.011***"
=""	="(-3.537)"	="(-3.657)"	="(-3.579)"
="2017.year"	="-0.002"	="-0.003"	="-0.002"
=""	="(-0.719)"	="(-0.862)"	="(-0.767)"
="2018.year"	="0.003"	="0.002"	="0.003"
=""	="(0.898)"	="(0.761)"	="(0.880)"
="2019.year"	="-0.004"	="-0.005"	="-0.004"
=""	="(-1.373)"	="(-1.522)"	="(-1.394)"
="2020.year"	="-0.003"	="-0.004"	="-0.003"
=""	="(-1.055)"	="(-1.206)"	="(-1.086)"
="1.ind"	="0.000"	="0.000"	="0.000"
=""	="(.)"	="(.)"	="(.)"
="2.ind"	="0.019"	="0.019"	="0.021"
=""	="(0.734)"	="(0.710)"	="(0.794)"
="3.ind"	="0.002"	="0.001"	="0.002"
=""	="(0.093)"	="(0.047)"	="(0.098)"
="4.ind"	="-0.009"	="-0.009"	="-0.008"
=""	="(-0.366)"	="(-0.373)"	="(-0.324)"
="5.ind"	="-0.005"	="-0.006"	="-0.004"
=""	="(-0.211)"	="(-0.239)"	="(-0.166)"
="6.ind"	="-0.002"	="-0.002"	="-0.001"
=""	="(-0.085)"	="(-0.087)"	="(-0.026)"
="7.ind"	="-0.003"	="-0.003"	="-0.002"
=""	="(-0.135)"	="(-0.133)"	="(-0.083)"
="8.ind"	="0.021"	="0.019"	="0.022"
=""	="(0.819)"	="(0.755)"	="(0.852)"
="9.ind"	="0.003"	="0.002"	="0.004"
=""	="(0.120)"	="(0.069)"	="(0.168)"
="10.ind"	="-0.031"	="-0.033"	="-0.031"
=""	="(-1.155)"	="(-1.242)"	="(-1.168)"
="11.ind"	="-0.086**"	="-0.084**"	="-0.083**"
=""	="(-2.203)"	="(-2.170)"	="(-2.144)"
="12.ind"	="0.026"	="0.025"	="0.027"
=""	="(1.103)"	="(1.028)"	="(1.130)"
="14.ind"	="-0.002"	="-0.003"	="-0.001"
=""	="(-0.062)"	="(-0.110)"	="(-0.033)"
="15.ind"	="-0.011"	="-0.011"	="-0.009"
=""	="(-0.441)"	="(-0.439)"	="(-0.346)"
="16.ind"	="0.056*"	="0.053*"	="0.055*"
=""	="(1.842)"	="(1.749)"	="(1.811)"
="17.ind"	="0.015"	="0.016"	="0.018"
=""	="(0.591)"	="(0.657)"	="(0.707)"
="18.ind"	="-0.007"	="-0.006"	="-0.006"
=""	="(-0.204)"	="(-0.187)"	="(-0.184)"
="19.ind"	="0.026"	="0.024"	="0.029"
=""	="(0.760)"	="(0.719)"	="(0.852)"
="20.ind"	="-0.019"	="-0.023"	="-0.020"
=""	="(-0.587)"	="(-0.695)"	="(-0.605)"
="21.ind"	="0.040"	="0.038"	="0.041"
=""	="(1.513)"	="(1.440)"	="(1.542)"
="22.ind"	="-0.005"	="-0.006"	="-0.004"
=""	="(-0.191)"	="(-0.240)"	="(-0.149)"
="Xdlev4zWBNum5"	=""	="0.051***"	=""
=""	=""	="(10.041)"	=""
="Xdlev4zWBBL5"	=""	=""	="0.345***"
=""	=""	=""	="(7.271)"
="_cons"	="0.010"	="0.011"	="0.009"
=""	="(0.449)"	="(0.493)"	="(0.408)"
="N"	="20158"	="20158"	="20158"
="r2"	="0.209"	="0.210"	="0.208"
="r2_a"	="0.042"	="0.043"	="0.040"
="F"	="137.313"	="138.132"	="136.247"
="t statistics in parentheses"
="* p<0.1	** p<0.05	*** p<0.01"
